# Supplementary material for: Soluble CD14 promotes Th17 expansion and differentiation through gamma-aminobutyric acid and expands non-canonical innate lymphoid cells
Source: PNAS Nexus. 2025 Dec 29;5(1):pgaf406. doi: 10.1093/pnasnexus/pgaf406 (PMC12781096; doi:10.1093/pnasnexus/pgaf406)
Supplement: pgaf406_Supplementary_Data [file pgaf406_supplementary_data.zip]

Archive with 4 entries (4 files):
- PNASNEXUS-PNASNEXUS-2025-00909RR-s01.pdf
- PNASNEXUS-PNASNEXUS-2025-00909RR-s02.xls
- PNASNEXUS-PNASNEXUS-2025-00909RR-s03.xls
- PNASNEXUS-PNASNEXUS-2025-00909RR-s04.xls
