# Supplementary material for: Soluble CD14 promotes Th17 expansion and differentiation through gamma-aminobutyric acid and expands non-canonical innate lymphoid cells
Source: PNAS Nexus. 2025 Dec 29;5(1):pgaf406. doi: 10.1093/pnasnexus/pgaf406 (PMC12781096; doi:10.1093/pnasnexus/pgaf406)
Supplement: pgaf406_Supplementary_Data [file pgaf406_supplementary_data.zip › PNASNEXUS-PNASNEXUS-2025-00909RR-s02.xls]

## Sheet: Fig5-B-related
external_gene_name	baseMean	log2FoldChange	lfcSE	stat	pvalue	padj
TIMM22	69.1728	7.50232	2.42346	3.0957	0.00196347	0.0419582
TIMM22	69.1728	7.50232	2.42346	3.0957	0.00196347	0.0419582
IL17F	217.885	6.33197	1.27283	4.97472	6.53e-07	0.00019277
DSEL	29.5638	5.26429	1.32523	3.97235	7.12e-05	0.00505455
RCAN2	26.8113	4.14149	0.875118	4.7325	2.22e-06	0.000459754
NCS1	89.5189	3.0885	0.586615	5.26495	1.4e-07	6.52e-05
OTUB2	25.72	3.00197	0.954387	3.14544	0.00165838	0.0380287
SMOX	67.4506	2.77135	0.553354	5.00827	5.49e-07	0.000174085
CXCL8	84.8459	2.72381	0.793256	3.43371	0.000595373	0.0203421
CXCL13	30.3617	2.70996	0.799894	3.3879	0.000704292	0.0222962
AGPAT1	142.152	2.64005	0.681827	3.87203	0.000107934	0.00673095
AGPAT1	142.152	2.64005	0.681827	3.87203	0.000107934	0.00673095
AGPAT1	142.152	2.64005	0.681827	3.87203	0.000107934	0.00673095
SOCS3	2658.68	2.54547	0.607908	4.18726	2.82e-05	0.00279434
GZMB	1274.7	2.4748	0.544583	4.5444	5.51e-06	0.000820537
STRIP2	242.845	2.47188	0.539883	4.57855	4.68e-06	0.000760022
FAM72C	22.939	2.38162	0.692036	3.44147	0.00057856	0.0199746
CHST15	32.1118	2.27977	0.750641	3.0371	0.00238866	0.0468001
THA1P	33.1007	2.24889	0.625595	3.5948	0.000324639	0.0138802
TNFRSF8	119.534	2.16258	0.342523	6.31366	2.73e-10	3.8e-07
GON7	62.5333	2.154	0.683993	3.14916	0.0016374	0.0379315
CHRNA6	30.3448	2.13273	0.604443	3.52842	0.000418047	0.0161951
SDK1	75.9894	2.099	0.610092	3.44047	0.000580711	0.0199746
ABCA1	54.7653	2.00859	0.447916	4.4843	7.32e-06	0.00104881
PTPRF	118.498	1.96878	0.426623	4.61481	3.93e-06	0.0006733
ZNRF1	670.918	1.92699	0.309583	6.22449	4.83e-10	6.18e-07
NXPH4	70.1343	1.87821	0.595449	3.15427	0.00160902	0.0374823
VDR	675.978	1.85426	0.345364	5.36901	7.92e-08	4.19e-05
MAPK11	329.683	1.83734	0.288922	6.3593	2.03e-10	3.23e-07
SLC27A2	106.765	1.83522	0.403296	4.55057	5.35e-06	0.000804674
FES	116.611	1.80347	0.488562	3.69139	0.000223031	0.0113331
MYO7A	59.8536	1.79414	0.441573	4.06308	4.84e-05	0.00393102
CCDC74B	25.5661	1.76102	0.43984	4.00376	6.23e-05	0.00458572
CAVIN3	21.0927	1.73456	0.557516	3.11123	0.00186309	0.0407146
TMEM200A	75.2918	1.7046	0.367751	4.6352	3.57e-06	0.000628779
JUN	1328.14	1.6709	0.333787	5.00589	5.56e-07	0.000174085
SKIL	570.691	1.66048	0.354843	4.67949	2.88e-06	0.000544691
METRNL	124.592	1.64302	0.406772	4.03918	5.36e-05	0.00416979
DEPDC1	32.5514	1.64042	0.518309	3.16495	0.00155111	0.0365523
ARB2BP	59.8245	1.63517	0.38937	4.19953	2.67e-05	0.0026995
SBNO2	3069.28	1.62463	0.460305	3.52946	0.000416409	0.0161878
CDC20	255.986	1.60822	0.322137	4.99234	5.97e-07	0.000180442
GREM2	112.906	1.5995	0.373626	4.28103	1.86e-05	0.00211398
PBK	46.3213	1.56701	0.458975	3.41415	0.000639822	0.0212918
NYAP1	63.5384	1.56203	0.515564	3.02975	0.00244755	0.0471257
FURIN	6036.73	1.54242	0.3781	4.0794	4.52e-05	0.00371543
ROM1	192.715	1.52751	0.422177	3.61818	0.000296683	0.0134657
SLC1A4	1098.64	1.51591	0.272114	5.57087	2.53e-08	1.77e-05
FABP5P7	31.0612	1.51478	0.43732	3.46379	0.000532629	0.019226
BIRC5	254.214	1.50249	0.365192	4.11424	3.88e-05	0.00350548
PERM1	29.2359	1.49949	0.403687	3.7145	0.000203609	0.0105526
CENPA	57.1611	1.489	0.40694	3.65902	0.000253186	0.0122916
UBE2C	225.369	1.48823	0.342105	4.35023	1.36e-05	0.0017532
ZBED2	451.83	1.48753	0.424324	3.50564	0.000455504	0.0173779
FAM167A	42.2542	1.47581	0.394745	3.73863	0.000185029	0.0099249
SLC29A1	162.764	1.46567	0.230697	6.35323	2.11e-10	3.23e-07
OASL	79.2132	1.46358	0.393555	3.71886	0.000200121	0.01055
CEP55	164.479	1.44044	0.346043	4.16261	3.15e-05	0.00297948
CDK1	197.869	1.42032	0.34664	4.0974	4.18e-05	0.00359014
MMP11	32.5829	1.42005	0.443995	3.19834	0.0013822	0.0339498
COL27A1	377	1.41785	0.300975	4.71086	2.47e-06	0.000504569
KIF20A	199.171	1.41402	0.331437	4.26634	1.99e-05	0.00221717
KIF14	107.029	1.4112	0.386164	3.65441	0.000257775	0.0123966
NCAPG	189.525	1.40943	0.371403	3.79489	0.000147708	0.00842142
HASPIN	104.467	1.40739	0.34506	4.07869	4.53e-05	0.00371543
CCNB2	153.003	1.40297	0.424344	3.30621	0.000945665	0.0263772
COL6A3	653.584	1.40044	0.34544	4.05407	5.03e-05	0.00400092
PRR36	51.9357	1.39664	0.428936	3.25605	0.00112975	0.0302469
ANLN	147.229	1.3671	0.378014	3.61654	0.000298571	0.0134933
GADD45G	77.6054	1.36473	0.409615	3.33174	0.00086304	0.0251231
KIFC1	361.13	1.36457	0.353099	3.86455	0.000111295	0.0067485
DLGAP5	158.498	1.36325	0.345491	3.94583	7.95e-05	0.00549541
TPX2	515.895	1.36091	0.32752	4.15519	3.25e-05	0.00303419
TNS4	69.2238	1.34816	0.349003	3.86288	0.000112057	0.00676796
KIF4A	127.991	1.34519	0.33767	3.98373	6.78e-05	0.00486343
CXCR6	941.847	1.34404	0.191051	7.03499	1.99e-12	6.11e-09
FOS	43.9974	1.33121	0.384805	3.45943	0.000541315	0.0192675
TTK	74.343	1.31626	0.348448	3.77748	0.000158421	0.00877375
NUSAP1	209.737	1.30668	0.415226	3.14692	0.00165002	0.0380287
HMMR	141.89	1.30443	0.334539	3.89919	9.65e-05	0.00630049
E2F8	64.0872	1.30003	0.416804	3.11905	0.00181433	0.0401016
ADTRP	582.111	1.29053	0.224034	5.76044	8.39e-09	6.13e-06
SLC41A2	69.7048	1.2857	0.31843	4.03762	5.4e-05	0.00416979
BUB1B	238.504	1.28344	0.354059	3.62493	0.000289044	0.013316
SLC7A5	1508.53	1.2824	0.214342	5.98296	2.19e-09	1.98e-06
ASPM	290.105	1.28147	0.351597	3.64471	0.000267698	0.0127286
CDKN1A	181.783	1.27317	0.279271	4.55892	5.14e-06	0.000798112
MKI67	2543.01	1.26858	0.403205	3.14624	0.00165383	0.0380287
GBGT1	75.9646	1.26314	0.327541	3.85643	0.000115053	0.00692022
TOP2A	1067.44	1.26132	0.289348	4.35919	1.31e-05	0.00169723
OSM	49.9801	1.26125	0.371902	3.39133	0.000695532	0.0221373
KIF2C	260.906	1.26037	0.351451	3.58619	0.000335546	0.0142199
FSD1	233.219	1.25563	0.351421	3.573	0.000352912	0.014593
PPP1R14B	703.091	1.24772	0.295838	4.21757	2.47e-05	0.00252563
CKAP2L	112.731	1.24723	0.335769	3.71456	0.000203559	0.0105526
RYR1	262.294	1.23417	0.304016	4.05957	4.92e-05	0.00394871
DEPDC1B	78.698	1.2323	0.372491	3.30827	0.000938736	0.0262795
ABCG1	485.169	1.22448	0.190063	6.4425	1.18e-10	2.58e-07
TSPAN9	65.2869	1.21898	0.344333	3.54014	0.00039992	0.0158378
KIF15	86.1452	1.21851	0.365148	3.33703	0.000846802	0.0249343
KIF15	86.1452	1.21851	0.365148	3.33703	0.000846802	0.0249343
NME1	345.79	1.20931	0.246325	4.90941	9.14e-07	0.000250253
CDCA5	327.767	1.2074	0.354827	3.40278	0.000667033	0.0217373
TROAP	155.815	1.20599	0.385752	3.12634	0.00176999	0.0396401
TYMS	662.149	1.20114	0.3134	3.8326	0.000126795	0.00753938
NT5DC2	245.365	1.19847	0.200043	5.99106	2.08e-09	1.98e-06
AURKB	200.452	1.19789	0.335723	3.56811	0.000359566	0.0147897
SAPCD2	114.691	1.19721	0.278077	4.3053	1.67e-05	0.00195284
POLQ	169.972	1.19198	0.39152	3.0445	0.0023307	0.0463822
GNA15	296.685	1.19162	0.395558	3.01252	0.00259092	0.0484746
MTHFD1L	451.463	1.18951	0.199674	5.95725	2.57e-09	2.07e-06
LGALS1	934.286	1.18742	0.3402	3.49035	0.000482386	0.0180936
RRM2	738.591	1.18517	0.361834	3.27544	0.00105496	0.0286548
CDCA8	216.366	1.17783	0.34164	3.44759	0.000565613	0.0197122
KIF23	183.899	1.17528	0.329386	3.56809	0.000359595	0.0147897
HLF	124.306	1.16301	0.381116	3.0516	0.00227623	0.0457663
PLAT	103.105	1.1575	0.352576	3.28299	0.00102713	0.0279881
HJURP	217.558	1.15631	0.334143	3.46053	0.000539112	0.0192675
PLEKHN1	114.517	1.15466	0.256296	4.50517	6.63e-06	0.000968942
FLOT1	118.353	1.15349	0.252114	4.57528	4.76e-06	0.000760022
KISS1R	120.164	1.15246	0.382731	3.01114	0.00260268	0.048633
BATF	852.755	1.14634	0.17314	6.62092	3.57e-11	9.13e-08
CENPF	726.74	1.14314	0.279104	4.09576	4.21e-05	0.00359014
GTSE1	214.458	1.14069	0.357684	3.18909	0.00142721	0.0349199
SHCBP1	147.08	1.1316	0.342596	3.30301	0.000956516	0.0265832
MYBL2	319.988	1.12649	0.3061	3.68014	0.000233106	0.0116484
EEF1AKMT4	35.6722	1.12554	0.342115	3.28995	0.00100206	0.0275496
SOCS1	446.146	1.12188	0.34041	3.29569	0.000981819	0.0271389
KCNC3	146.598	1.11814	0.293977	3.80349	0.000142673	0.00817785
HPDL	36.055	1.11537	0.340766	3.27313	0.00106363	0.0287781
GZMH	360.969	1.10357	0.352799	3.12803	0.00175984	0.0395282
LRP8	637.995	1.09535	0.252473	4.33847	1.43e-05	0.00178951
CCNB1	253.414	1.09159	0.356082	3.06556	0.00217261	0.0444517
ITGA1	597.906	1.07414	0.277075	3.87671	0.000105879	0.00672635
EDA	94.4399	1.07096	0.266795	4.01417	5.97e-05	0.0044908
RAB19	34.8306	1.0704	0.345126	3.10148	0.00192556	0.0416643
BCL6	2220.98	1.06532	0.280787	3.79404	0.000148216	0.00842142
HDGFL3	230.371	1.05397	0.267058	3.94659	7.93e-05	0.00549541
PPP1R3B	967.334	1.04567	0.288089	3.62967	0.000283779	0.0132569
NUF2	104.739	1.0443	0.311414	3.35342	0.000798184	0.0241042
HMGB3	84.1981	1.0434	0.342156	3.0495	0.00229226	0.0459081
BYSL	175.316	1.0407	0.205244	5.07056	3.97e-07	0.000151602
FBLN7	447.269	1.03785	0.272892	3.80316	0.000142863	0.00817785
DUSP4	1236.03	1.03424	0.24797	4.17084	3.03e-05	0.00290979
FAM184A	241.011	1.0316	0.283944	3.63312	0.000280014	0.013177
PLXNB2	419.472	1.02503	0.307591	3.33244	0.000860872	0.0251077
DSE	192.836	1.02404	0.254281	4.0272	5.64e-05	0.00430687
B4GALT2	83.9752	1.02212	0.320989	3.18427	0.00145117	0.0351908
PRG4	197.015	1.02178	0.331562	3.0817	0.00205819	0.043159
CENPM	142.951	1.00596	0.330785	3.04114	0.00235685	0.0465258
ITGAE	525.986	1.00229	0.215375	4.65372	3.26e-06	0.00060254
P2RX5	929.444	1.00088	0.250015	4.00327	6.25e-05	0.00458572
CCR5	1104.39	0.988149	0.162556	6.07882	1.21e-09	1.4e-06
RAB33A	306.167	0.982054	0.273198	3.59466	0.000324815	0.0138802
MCM10	125.555	0.980357	0.326176	3.00561	0.00265051	0.0491674
IL2RB	8328.84	0.979938	0.186968	5.2412	1.6e-07	7.2e-05
AK4	801.042	0.979307	0.319983	3.0605	0.00220971	0.0448574
LGALS3	503.503	0.978554	0.25279	3.87102	0.000108381	0.00673147
CCRL2	40.7135	0.977528	0.288604	3.38709	0.00070638	0.0222975
KIF11	308.613	0.974249	0.299404	3.25396	0.0011381	0.0303644
JAKMIP1	330.563	0.968666	0.317928	3.04681	0.00231282	0.0462594
GPRIN1	60.763	0.967444	0.276002	3.50521	0.000456251	0.0173779
ADAM19	1685.27	0.956125	0.241865	3.95314	7.71e-05	0.00537855
UCK2	190.103	0.953077	0.206562	4.614	3.95e-06	0.0006733
ACOT7	227.079	0.943873	0.235276	4.01177	6.03e-05	0.00450984
PIM1	4249.19	0.942791	0.22091	4.26775	1.97e-05	0.00221717
BCL3	1094.77	0.929369	0.220938	4.20647	2.59e-05	0.00263526
FABP5	171.502	0.911947	0.264271	3.4508	0.000558921	0.0195595
CLSPN	225.133	0.910905	0.299202	3.04445	0.00233105	0.0463822
BLM	465.01	0.907584	0.222716	4.07508	4.6e-05	0.00375348
ATP2B4	7787.38	0.90207	0.201352	4.48006	7.46e-06	0.00106
LMNB1	1465.9	0.895979	0.175051	5.11839	3.08e-07	0.000127769
SEMA4A	133.898	0.895095	0.285769	3.13224	0.00173481	0.0391954
GAB2	264.592	0.891098	0.228127	3.90616	9.38e-05	0.00624938
LY96	52.2554	0.884969	0.259444	3.41103	0.000647184	0.0214132
MCM2	1166.56	0.884316	0.257903	3.42887	0.000606099	0.0206168
KLF10	659.117	0.879903	0.169826	5.1812	2.2e-07	9.66e-05
MCM4	838.7	0.87961	0.26861	3.27468	0.00105784	0.0286718
TUBA1C	1067.42	0.878173	0.216215	4.06158	4.87e-05	0.00393552
BHLHE40	5232.91	0.877835	0.274167	3.20182	0.00136562	0.0338448
STX11	222.326	0.872424	0.190502	4.5796	4.66e-06	0.000760022
TRIB1	214.284	0.865851	0.239073	3.6217	0.00029267	0.0133627
GNGT2	129.369	0.863603	0.250289	3.45042	0.000559716	0.0195595
SPATS2L	228.247	0.861977	0.218658	3.94212	8.08e-05	0.00553136
TUBA1B	7363.39	0.85677	0.197259	4.34337	1.4e-05	0.0017824
PLAAT3	126.575	0.856612	0.285252	3.003	0.00267332	0.0493192
PTGFRN	58.2502	0.839181	0.268872	3.12112	0.00180162	0.0400664
VWA5A	361.473	0.832075	0.19507	4.26551	1.99e-05	0.00221717
JUNB	5467.3	0.830786	0.164079	5.06333	4.12e-07	0.000151602
CTSH	540.175	0.825943	0.201215	4.10479	4.05e-05	0.00358865
ADCY3	661.72	0.823886	0.116792	7.05428	1.73e-12	6.11e-09
PYCR1	130.994	0.817453	0.271354	3.0125	0.00259104	0.0484746
NOTCH1	3036.14	0.816638	0.25773	3.16858	0.00153183	0.0364904
NLN	133.258	0.810769	0.172548	4.69881	2.62e-06	0.000508165
ARID5A	5646.94	0.809219	0.176921	4.5739	4.79e-06	0.000760022
SNTA1	337.987	0.803719	0.238153	3.3748	0.000738694	0.0228474
FAAH2	519.08	0.800534	0.209971	3.81259	0.000137516	0.00805201
SLC19A1	328.096	0.799687	0.24624	3.24758	0.00116389	0.0308382
DYNC2I2	196.399	0.796393	0.220496	3.61183	0.000304041	0.0134933
TYMP	1036.34	0.788349	0.203093	3.88171	0.000103726	0.0066454
SLCO4A1	396.347	0.77943	0.23332	3.34061	0.000835948	0.0248532
CLIC1	259.326	0.775776	0.251901	3.07969	0.00207218	0.0432509
F2R	779.831	0.773906	0.214473	3.60841	0.000308084	0.0135814
DCTPP1	401.727	0.770012	0.154918	4.97045	6.68e-07	0.000193351
EIF4EBP1	162.128	0.769221	0.228238	3.37025	0.000750989	0.023088
GLUL	1430.66	0.758188	0.24132	3.14184	0.00167892	0.0382141
TOX2	129.782	0.75545	0.195445	3.86529	0.000110959	0.0067485
RHOC	407.371	0.754676	0.226362	3.33394	0.000856259	0.0250576
CDHR1	232.183	0.752655	0.219814	3.42405	0.000616957	0.0208154
ADPRH	88.9945	0.75101	0.228446	3.28748	0.00101089	0.0276456
FLOT1	114.465	0.750867	0.179384	4.18581	2.84e-05	0.00279434
FLOT1	114.465	0.750867	0.179384	4.18581	2.84e-05	0.00279434
LRFN4	140.265	0.750649	0.219278	3.42327	0.000618721	0.0208154
SLC35F2	268.68	0.749589	0.173606	4.31777	1.58e-05	0.00187904
FLOT1	1189.24	0.746813	0.136188	5.4837	4.17e-08	2.46e-05
UPP1	911.059	0.743914	0.194813	3.8186	0.000134211	0.00791898
SBNO2	5410.63	0.735895	0.202771	3.6292	0.000284306	0.0132569
RIMS3	370.879	0.73267	0.18942	3.86797	0.000109746	0.0067485
SCARB1	276.735	0.728833	0.214147	3.40343	0.000665446	0.0217373
VMP1	1646.88	0.728755	0.185437	3.92993	8.5e-05	0.00576779
ARHGAP11A	282.997	0.727762	0.226878	3.20773	0.00133786	0.0332951
RDX	370	0.725021	0.219584	3.3018	0.000960676	0.0266505
FAM89A	185.079	0.724833	0.229163	3.16296	0.00156173	0.0366337
SEMA7A	250.708	0.721914	0.21687	3.32879	0.000872252	0.0252
ARHGEF25	56.7818	0.720519	0.235463	3.06	0.00221334	0.0448574
NME2	2140.82	0.71909	0.162927	4.41357	1.02e-05	0.00136315
RFC2	405.375	0.714971	0.165336	4.32436	1.53e-05	0.00186584
PFKFB3	6118.4	0.714331	0.210063	3.40056	0.000672481	0.0217373
UBE2S	611.639	0.713904	0.222252	3.21214	0.00131749	0.0331478
ZNF768	361.707	0.711487	0.141797	5.01763	5.23e-07	0.000174085
GPR19	178.709	0.710472	0.233772	3.03916	0.00237239	0.0465408
COTL1	6762.43	0.709511	0.209439	3.38767	0.000704886	0.0222962
CPPED1	216.346	0.709287	0.219084	3.23751	0.00120576	0.0314445
PPP1R16B	5275.37	0.708952	0.133039	5.3289	9.88e-08	4.89e-05
IL21R	1744.32	0.695616	0.161959	4.29502	1.75e-05	0.00201485
IL4I1	234.608	0.695485	0.211557	3.28746	0.00101096	0.0276456
BBC3	661.763	0.694896	0.220334	3.15383	0.0016114	0.0374823
SAE1	1520.82	0.690277	0.165685	4.16619	3.1e-05	0.00295125
RAB11FIP5	801.956	0.688447	0.177655	3.87518	0.000106545	0.00672635
JPT1	767.6	0.686546	0.185957	3.69195	0.00022254	0.0113331
SCCPDH	221.574	0.683031	0.145282	4.70143	2.58e-06	0.000508116
SRGN	2951.75	0.682172	0.174894	3.90048	9.6e-05	0.00629379
TSPAN33	127.148	0.678438	0.1946	3.48632	0.000489713	0.0182791
TIMP1	773.165	0.676112	0.0889254	7.60314	2.89e-14	2.22e-10
NLGN2	743.706	0.674547	0.222486	3.03187	0.00243047	0.047078
NLGN2	743.706	0.674547	0.222486	3.03187	0.00243047	0.047078
POLR1G	136.36	0.674528	0.221115	3.05057	0.00228405	0.0458633
COPRS	116.437	0.671856	0.18085	3.715	0.000203202	0.0105526
FXYD1	97.3704	0.668565	0.215871	3.09706	0.00195452	0.0419582
GPRIN3	2856.39	0.668317	0.184327	3.62572	0.000288158	0.0133151
TPI1	12208.8	0.656497	0.190196	3.45168	0.000557102	0.0195595
TSHZ2	1560.11	0.654571	0.202945	3.22537	0.00125811	0.0322752
FOXP4	663.84	0.6478	0.128007	5.06066	4.18e-07	0.000151602
TXNDC5	833.313	0.646551	0.190093	3.40123	0.000670839	0.0217373
ACACA	174.399	0.643983	0.187154	3.44093	0.000579715	0.0199746
KCTD21	422.672	0.643413	0.199753	3.22103	0.00127729	0.0326581
DNAJC18	242.731	0.638165	0.189243	3.3722	0.000745696	0.0229713
MIDN	1506.26	0.637383	0.080116	7.95575	1.78e-15	2.73e-11
STMN1	2029.21	0.637082	0.182185	3.49689	0.000470714	0.0177863
GNPDA1	941.386	0.630492	0.181297	3.47768	0.000505768	0.0186635
ANXA2	1282.7	0.628734	0.128949	4.87585	1.08e-06	0.000263817
TPM4	3305.16	0.628307	0.187279	3.35492	0.00079387	0.0240599
KCTD11	458.233	0.626472	0.131897	4.7497	2.04e-06	0.000433614
TAF4B	603.118	0.624482	0.197408	3.16341	0.00155935	0.0366337
KIAA1671	652.457	0.623593	0.203946	3.05764	0.00223088	0.0450315
ZFYVE28	821.788	0.621433	0.155349	4.00023	6.33e-05	0.00462283
RPLP0	39671.3	0.618164	0.087448	7.06893	1.56e-12	6.11e-09
LPCAT3	553.478	0.615807	0.183926	3.34812	0.000813611	0.0244737
MED20	199.396	0.615573	0.184816	3.33073	0.000866187	0.0251324
CNP	1664.81	0.613942	0.132286	4.64104	3.47e-06	0.000624059
EPS8L2	407.175	0.612936	0.168751	3.63218	0.000281034	0.0131845
DENND6B	220.19	0.611595	0.18612	3.28603	0.0010161	0.0277365
F5	819.17	0.611341	0.172352	3.54705	0.000389575	0.0155233
PRDX4	253.746	0.609057	0.189787	3.20916	0.00133124	0.0332951
ABI3	526.247	0.606241	0.167125	3.62748	0.000286203	0.0132648
MAD2L2	464.075	0.602874	0.123985	4.86249	1.16e-06	0.000269436
PPIF	734.401	0.598846	0.193152	3.10039	0.00193268	0.0417595
PPA1	1076.13	0.598501	0.0991468	6.03651	1.57e-09	1.61e-06
FLOT1	885.634	0.598264	0.0938073	6.37758	1.8e-10	3.23e-07
HIF1A	3534.18	0.597553	0.179441	3.33008	0.000868219	0.0251324
PSMD14	396.527	0.596235	0.161719	3.68686	0.000227034	0.0113993
SNX9	1989.14	0.589713	0.124225	4.74712	2.06e-06	0.000433614
ODC1	944.285	0.58539	0.162537	3.60157	0.000316299	0.013746
ETHE1	463.693	0.583235	0.134295	4.34295	1.41e-05	0.0017824
RNF135	156.875	0.582492	0.177841	3.27534	0.00105534	0.0286548
CXCR4	6735.48	0.579242	0.14908	3.88544	0.000102146	0.00658411
EGR1	205.576	0.570191	0.163965	3.47751	0.000506097	0.0186635
DCLRE1A	256.757	0.564949	0.173828	3.25005	0.00115387	0.0306253
DHX32	420.494	0.564544	0.156849	3.59929	0.000319083	0.0138278
SLC9B2	328.014	0.56063	0.160472	3.49363	0.000476492	0.0179163
FASN	2174.62	0.559649	0.121069	4.62255	3.79e-06	0.000660795
HMGA1	3207.15	0.559393	0.141383	3.95659	7.6e-05	0.00532572
SLC39A1	1082.1	0.556304	0.15292	3.63787	0.000274903	0.0129763
TFDP1	1184.33	0.552375	0.158952	3.4751	0.000510669	0.0186973
CD63	988.784	0.551876	0.127886	4.31537	1.59e-05	0.00188027
MRPL15	299.781	0.550371	0.16644	3.30673	0.000943918	0.0263764
BLVRB	183.268	0.545918	0.180612	3.0226	0.00250611	0.0476306
CCDC102A	280.111	0.54392	0.137902	3.94426	8e-05	0.00550672
EBPL	264.724	0.540833	0.170827	3.16596	0.00154572	0.0365125
TRIM47	203.478	0.540314	0.152874	3.53437	0.000408751	0.0159966
ALDH1B1	189.236	0.532641	0.156834	3.39621	0.000683263	0.021883
MRPL13	251.531	0.526783	0.175296	3.0051	0.00265493	0.0491899
CISD3	118.981	0.526476	0.164546	3.19957	0.00137634	0.0338915
CISD3	118.981	0.526476	0.164546	3.19957	0.00137634	0.0338915
ID2	2040.09	0.526134	0.105411	4.99126	6e-07	0.000180442
SMC2	704.807	0.524719	0.16168	3.24542	0.00117277	0.030867
PHGDH	306.147	0.519176	0.113164	4.5878	4.48e-06	0.000755135
CAPG	373.25	0.516463	0.172071	3.00146	0.00268688	0.0494238
LAPTM4B	207.35	0.511472	0.142415	3.59141	0.000328893	0.0140154
AP3M2	1064.65	0.509677	0.144991	3.51524	0.000439361	0.0169353
HSPD1	3200.61	0.506996	0.141733	3.57713	0.000347389	0.0145216
PSD	505.715	0.506032	0.167618	3.01896	0.00253641	0.04792
REXO2	877.616	0.505239	0.163078	3.09815	0.00194731	0.0419575
TFRC	2025.3	0.504388	0.14106	3.5757	0.000349291	0.0145216
IL32	19288.9	0.502583	0.128637	3.907	9.34e-05	0.00624938
SAMD10	697.328	0.501881	0.15411	3.25664	0.00112738	0.0302362
RPA3	344.263	0.501653	0.15526	3.23104	0.00123339	0.0319614
MCM3	2750.79	0.499608	0.119272	4.18881	2.8e-05	0.00279434
PLP2	2153.03	0.497402	0.162456	3.06177	0.00220031	0.0448346
APOBEC3C	1765.23	0.492215	0.163311	3.01397	0.00257851	0.048358
TUBB4B	1877.98	0.491772	0.137508	3.57633	0.000348458	0.0145216
YWHAE	493.218	0.487741	0.131982	3.6955	0.000219452	0.0112596
GALK1	310.825	0.485818	0.154572	3.143	0.00167228	0.0382141
GIMAP5	6989.58	0.485426	0.145969	3.32554	0.000882488	0.0254001
PLSCR1	283.882	0.483949	0.133944	3.61305	0.000302611	0.0134933
CTPS1	469.446	0.481578	0.112369	4.28567	1.82e-05	0.00208582
RAN	3502.79	0.48056	0.128307	3.74538	0.000180121	0.00969556
LRRC61	225.033	0.480437	0.159839	3.00575	0.00264928	0.0491674
ACSL1	453.987	0.479607	0.138383	3.46579	0.00052867	0.0191281
EBNA1BP2	573.119	0.478981	0.134385	3.56424	0.000364914	0.0148887
MIF	5270.66	0.478374	0.157853	3.0305	0.00244152	0.0471257
FXYD7	660.164	0.475935	0.137631	3.45806	0.000544085	0.0193213
CRIP1	2127.95	0.475466	0.138455	3.43408	0.000594576	0.0203421
PPIL1	293.355	0.473728	0.136613	3.46767	0.000525	0.0190854
PLXNB1	207.16	0.472671	0.149798	3.15539	0.00160284	0.0374263
STAT3	8566.83	0.472218	0.123833	3.81334	0.000137099	0.00805201
IMPDH2	3560.59	0.470159	0.0850401	5.52868	3.23e-08	2.07e-05
TUBB	8172.47	0.469458	0.100515	4.67052	3e-06	0.000562087
NR4A1	205.346	0.467351	0.138262	3.38018	0.000724381	0.022541
ZNF101	2622.08	0.465594	0.150777	3.08796	0.00201539	0.0424116
PAOX	227.079	0.463067	0.147242	3.14495	0.00166116	0.0380356
NDUFV2	1276.3	0.462949	0.103646	4.46665	7.95e-06	0.00111827
CSTF2T	2083.9	0.462927	0.139605	3.31596	0.000913275	0.0260452
LMNB2	1487.93	0.458949	0.147559	3.11028	0.00186911	0.0407882
LGMN	389.66	0.458363	0.14914	3.07336	0.00211661	0.043939
CTSB	3357.68	0.456799	0.132855	3.43832	0.000585326	0.0200884
PRDX2	2140.1	0.455286	0.110834	4.10782	3.99e-05	0.00356242
HSDL2	339.747	0.455062	0.12387	3.67371	0.00023905	0.0118062
MYL6	6612.92	0.454967	0.148565	3.0624	0.0021957	0.0448346
SERPINB1	1855.52	0.453392	0.106886	4.24182	2.22e-05	0.00237851
C1QBP	1622.12	0.450717	0.0921037	4.89358	9.9e-07	0.000257466
CTBS	377.807	0.44824	0.139571	3.21155	0.00132021	0.0331478
MRTO4	528.429	0.447427	0.120831	3.70292	0.000213131	0.0110089
BICDL1	3791.86	0.447307	0.121178	3.69131	0.000223102	0.0113331
UNG	598.338	0.443096	0.140999	3.14254	0.00167487	0.0382141
ACY1	230.595	0.44153	0.132205	3.33974	0.000838556	0.0248826
RPF2	313.898	0.440961	0.145659	3.02736	0.00246703	0.0471257
CDK4	1004.04	0.439144	0.129741	3.38478	0.000712349	0.022348
UQCRH	1449.29	0.438749	0.126152	3.47794	0.000505278	0.0186635
IFI16	4484.26	0.437748	0.119932	3.64997	0.000262269	0.0125733
HSP90AA1	10908.6	0.437675	0.126692	3.45465	0.000551008	0.019522
RBPJ	2385.93	0.434773	0.143044	3.03943	0.00237026	0.0465408
DTNBP1	470.72	0.431155	0.122974	3.50606	0.000454798	0.0173779
PARK7	1811.76	0.431084	0.135639	3.17816	0.00148211	0.0357637
STING1	3418.49	0.43039	0.114581	3.7562	0.000172512	0.00941817
THOC7	468.856	0.43	0.119597	3.59541	0.000323886	0.0138802
MRPL37	872.859	0.428406	0.109705	3.90506	9.42e-05	0.00624938
CMTM7	1376.18	0.428054	0.13513	3.16772	0.00153641	0.036509
MBP	5540.78	0.422085	0.0922973	4.5731	4.81e-06	0.000760022
PAFAH1B3	317.281	0.420094	0.116236	3.61415	0.000301337	0.0134933
PDCD4	8491.03	0.418411	0.13443	3.11249	0.00185516	0.0406572
PELO	532.835	0.416239	0.137553	3.02602	0.00247795	0.0471641
ALYREF	743.055	0.4156	0.135818	3.05997	0.00221362	0.0448574
PCBP4	664.506	0.41539	0.101831	4.07921	4.52e-05	0.00371543
PIM3	2132.88	0.415164	0.107691	3.85513	0.000115667	0.00692022
ACTG1	28036.7	0.41368	0.112748	3.66908	0.000243421	0.0119307
ZFP36	5500.98	0.413376	0.100801	4.10092	4.12e-05	0.00359014
ARPC5L	991.451	0.40922	0.101642	4.0261	5.67e-05	0.00430687
LDAH	356.901	0.408825	0.128888	3.17194	0.00151423	0.0362965
NXT1	402.313	0.406241	0.120466	3.37226	0.00074554	0.0229713
NEIL2	474.154	0.406058	0.129081	3.14576	0.00165656	0.0380287
RPSA	23775.5	0.405771	0.126334	3.21189	0.00131863	0.0331478
ACAA2	626.425	0.405572	0.114093	3.55475	0.000378334	0.0153377
CHST11	1357.88	0.405357	0.116633	3.47548	0.000509943	0.0186973
RPL41P2	411.925	0.405247	0.125364	3.23256	0.00122686	0.0318464
ISOC2	207.367	0.404853	0.127734	3.16951	0.00152698	0.0364815
CTSA	2589.25	0.403732	0.121906	3.31183	0.000926885	0.0261385
PALM2AKAP2	1330.8	0.40336	0.125001	3.22685	0.00125162	0.0322615
RANBP1	1291.07	0.402109	0.111848	3.59513	0.000324233	0.0138802
ALDH18A1	1266.68	0.401995	0.106616	3.77051	0.000162917	0.00895809
LIMK1	880.707	0.398934	0.0876085	4.5536	5.27e-06	0.000804674
YWHAQ	2669.13	0.398743	0.0984407	4.05059	5.11e-05	0.00403994
HNRNPA1	19061.3	0.396835	0.0792335	5.00843	5.49e-07	0.000174085
NHP2	840.029	0.396656	0.10933	3.62805	0.000285568	0.0132648
RRP12	521.92	0.3925	0.123217	3.18543	0.00144541	0.0351741
PRDX1	1516.6	0.390037	0.129109	3.02099	0.00251951	0.0477183
CCT3	2893.02	0.387422	0.116853	3.31547	0.000914882	0.0260452
YWHAH	1177.6	0.386715	0.109836	3.52083	0.000430194	0.0166237
PGM2	393.991	0.386441	0.127391	3.03349	0.0024174	0.047078
ACTR3	4176.25	0.386396	0.0823608	4.6915	2.71e-06	0.000520072
STIP1	2260.33	0.384215	0.113741	3.37799	0.000730169	0.0226752
CYTIP	5081.11	0.383432	0.114274	3.35539	0.00079254	0.0240599
DPP3	614.519	0.382077	0.110683	3.452	0.000556448	0.0195595
ARL2	652.246	0.381487	0.112119	3.40253	0.000667661	0.0217373
NIPSNAP1	1420.54	0.380149	0.0877351	4.33292	1.47e-05	0.00182047
KCTD12	310.72	0.379357	0.12552	3.02229	0.00250867	0.0476306
PLEKHO2	959.301	0.378115	0.0733144	5.15745	2.5e-07	0.000106679
NDUFC2	536.621	0.376357	0.103269	3.64442	0.000267998	0.0127286
HENMT1	519.461	0.375019	0.118539	3.16367	0.00155792	0.0366337
IQGAP1	6768.58	0.372463	0.0896303	4.15555	3.25e-05	0.00303419
LRRC75A	2175.89	0.371428	0.100508	3.69553	0.000219433	0.0112596
CPT1A	712.622	0.367854	0.118871	3.09457	0.00197096	0.0419582
PPIA	9486.75	0.367609	0.0781689	4.70275	2.57e-06	0.000508116
UTP4	637.864	0.366189	0.0863821	4.23918	2.24e-05	0.00238999
FKBP4	1322.27	0.364552	0.0902346	4.04005	5.34e-05	0.00416979
PEA15	879.161	0.362564	0.11707	3.09698	0.00195504	0.0419582
SRF	1970.14	0.36247	0.0973605	3.72297	0.000196894	0.0104157
MAP2K3	1333.33	0.361823	0.119327	3.03219	0.00242787	0.047078
HSP90AB1	13324.2	0.358969	0.060149	5.96799	2.4e-09	2.05e-06
SRM	842.926	0.356413	0.0869227	4.10034	4.13e-05	0.00359014
CLEC2B	909.916	0.355775	0.0719209	4.94675	7.55e-07	0.000213917
FKBP1A	1994.44	0.351352	0.113559	3.09401	0.0019747	0.0419582
TMEM9	591.078	0.349419	0.113097	3.08956	0.00200452	0.0422503
ZDHHC16	693.249	0.347001	0.112642	3.08056	0.0020661	0.0432415
KMT5A	807.292	0.345718	0.0863379	4.00424	6.22e-05	0.00458572
ACTB	41377.3	0.344447	0.0855045	4.02841	5.62e-05	0.00430687
NAB1	566.845	0.343979	0.103166	3.33424	0.00085534	0.0250576
FBL	2147.11	0.341568	0.113751	3.00278	0.0026753	0.0493192
FBL	2147.11	0.341568	0.113751	3.00278	0.0026753	0.0493192
HMGB1	5087.58	0.340518	0.102728	3.31476	0.000917229	0.0260452
ATP5MC3	1235.27	0.338646	0.110795	3.05651	0.0022393	0.045142
RPS2	47521.6	0.337054	0.109267	3.08468	0.00203768	0.0428221
TBL1XR1	1910.12	0.336623	0.0947212	3.55383	0.000379663	0.0153377
HAT1	584.153	0.336035	0.107044	3.13923	0.00169395	0.0384421
TNIP2	1341.85	0.331719	0.107164	3.09543	0.00196528	0.0419582
YIPF1	428.58	0.329041	0.108469	3.03351	0.00241725	0.047078
ZBED1	1140.46	0.328009	0.107001	3.06548	0.00217318	0.0444517
PARP1	4837.89	0.32392	0.0788366	4.10875	3.98e-05	0.00356242
MBD2	2100.15	0.320201	0.0944471	3.39027	0.000698239	0.0221774
CUEDC2	650.664	0.319391	0.0812957	3.92875	8.54e-05	0.00577057
CKAP5	1952.8	0.319109	0.1024	3.1163	0.00183137	0.0403664
CTSZ	587.311	0.318684	0.102162	3.1194	0.00181218	0.0401016
SNAPIN	500.774	0.31785	0.0974177	3.26276	0.00110334	0.0297476
PA2G4	3480.85	0.316208	0.101282	3.12205	0.00179594	0.0400458
POLD2	1031.93	0.31563	0.0933286	3.38192	0.000719804	0.0224898
YBX1	10448.7	0.314604	0.0877958	3.58336	0.000339206	0.014296
GART	1476.37	0.312949	0.0618789	5.05744	4.25e-07	0.000151602
THOP1	919.784	0.311765	0.0928212	3.35877	0.000782903	0.0238304
RPLP1	29554	0.306007	0.0806987	3.79196	0.00014946	0.00842967
CCT5	1999.57	0.305928	0.0691561	4.42372	9.7e-06	0.00132885
RPL12	23981.7	0.305268	0.0975906	3.12804	0.00175974	0.0395282
TACC3	5204.93	0.305219	0.0913236	3.34217	0.000831255	0.0248099
CCT8	2877.33	0.305009	0.0850766	3.5851	0.000336943	0.0142398
LAP3	614.096	0.304751	0.0958922	3.17805	0.00148267	0.0357637
SLC35B2	760.749	0.304286	0.0734431	4.14315	3.43e-05	0.00314694
HDAC7	6406.9	0.303212	0.0891864	3.39975	0.000674465	0.0217373
PHB2	4074.36	0.302487	0.0819892	3.68935	0.000224826	0.011383
PTPA	1430.52	0.302412	0.0753407	4.01392	5.97e-05	0.0044908
DNM2	7067.06	0.29954	0.0984765	3.04174	0.00235217	0.0465258
SUMO3	1595.6	0.298266	0.0876215	3.40403	0.000663989	0.0217373
DDX21	2738.32	0.29797	0.0932074	3.19685	0.00138936	0.0340482
ABL1	998.384	0.297511	0.0879865	3.38132	0.000721378	0.0224932
KIF1C	1509.87	0.296879	0.0883637	3.35975	0.000780144	0.0237936
MAFG	826.072	0.296083	0.084522	3.50303	0.000459994	0.017463
CFL1	9849.01	0.294948	0.0554866	5.31567	1.06e-07	5.09e-05
RINL	690.818	0.294666	0.0881641	3.34225	0.000831021	0.0248099
RINL	690.818	0.294666	0.0881641	3.34225	0.000831021	0.0248099
C11orf98	734.949	0.29278	0.0970116	3.01799	0.00254454	0.0480145
SLC25A6	10145.5	0.291682	0.052981	5.50542	3.68e-08	2.26e-05
PPP1R18	3778.66	0.290687	0.0843795	3.445	0.000571069	0.019776
MCL1	15051.9	0.290366	0.0967089	3.00247	0.00267798	0.0493192
RFTN1	2530.85	0.289275	0.0887132	3.26078	0.00111105	0.0299028
CBFB	1203.41	0.289163	0.09103	3.17657	0.00149029	0.0358909
HNRNPH2	1606.16	0.284384	0.0800258	3.55365	0.000379918	0.0153377
FAM107B	5264.76	0.281176	0.0811988	3.46281	0.000534563	0.0192271
ARF6	3956.59	0.280525	0.0742226	3.77951	0.00015714	0.00876463
PPP1R35	1266.1	0.278601	0.0926443	3.00721	0.00263661	0.0490281
TMED3	783.851	0.276841	0.0782401	3.53835	0.000402629	0.0158378
ATIC	1314.12	0.276391	0.0855017	3.23258	0.00122678	0.0318464
SASH3	4721.41	0.275926	0.0742517	3.71608	0.000202337	0.0105526
HNRNPF	6740.17	0.275218	0.0858784	3.20474	0.00135184	0.0335576
KLF6	3595.45	0.268464	0.0889127	3.01941	0.00253268	0.0479085
IKZF3	7135.44	0.267648	0.0872996	3.06586	0.00217046	0.0444517
EIF4A1	6816.75	0.263404	0.0578679	4.55182	5.32e-06	0.000804674
NOP58	1916.56	0.26269	0.0840117	3.12682	0.00176705	0.0396321
RPS6KA4	966.931	0.259831	0.0784179	3.31342	0.000921629	0.0260452
IFNGR1	873.099	0.254009	0.0750212	3.38583	0.000709624	0.0223081
VAV1	2585.34	0.252772	0.0786301	3.2147	0.00130579	0.0329477
NACC1	1332.83	0.250323	0.0820717	3.05005	0.00228804	0.0458833
AKT1	3935.58	0.248985	0.0529229	4.70467	2.54e-06	0.000508116
LGALS8	6862.46	0.24816	0.0809152	3.06692	0.0021628	0.044417
RAC1	1692.13	0.243925	0.0812179	3.00334	0.00267036	0.0493192
SERBP1	4877.76	0.24153	0.0710372	3.40004	0.00067375	0.0217373
CANT1	1639.95	0.228706	0.0670933	3.40877	0.000652564	0.021529
RPL28	26127.6	0.222498	0.045571	4.88244	1.05e-06	0.000262265
DDB1	4723.79	0.211279	0.0667202	3.16664	0.00154213	0.036509
ZBED4	1422.14	0.208658	0.0690624	3.0213	0.00251692	0.0477183
CSK	5996.81	0.207256	0.0575319	3.60246	0.00031522	0.013738
HADHA	3769.63	0.206623	0.0554482	3.72641	0.00019423	0.0103726
RPL7L1	2326.4	0.203984	0.0605423	3.36928	0.000753636	0.0231231
RPL7A	15097.3	0.20377	0.0633005	3.2191	0.00128596	0.0326774
RPL7A	15097.3	0.20377	0.0633005	3.2191	0.00128596	0.0326774
IRAK1	2285.14	0.198892	0.0593601	3.35061	0.000806339	0.0243026
QARS1	3753.2	0.187933	0.0618043	3.04077	0.00235974	0.0465258
GTF2I	4808.43	0.168307	0.0494879	3.40098	0.000671447	0.0217373
CELF2	6863.17	-0.177572	0.0493944	-3.59498	0.000324414	0.0138802
SLC38A1	10388.1	-0.183579	0.058793	-3.12246	0.00179345	0.0400458
CEP95	2036.58	-0.185497	0.0597013	-3.10708	0.00188946	0.0409989
SYNE1	8740.02	-0.186909	0.0614321	-3.04253	0.00234601	0.0465258
SRSF11	8628.99	-0.18718	0.0582171	-3.2152	0.00130353	0.0329447
HGS	3503.78	-0.190367	0.062612	-3.04041	0.00236253	0.0465258
BMAL1	1861.94	-0.193121	0.0600456	-3.21624	0.00129883	0.0329346
FBXW2	2251.5	-0.194603	0.0617925	-3.1493	0.00163663	0.0379315
GGT7	1571.79	-0.198657	0.0649294	-3.05959	0.00221641	0.0448574
WASH5P	7511.4	-0.202648	0.0624425	-3.24536	0.00117303	0.030867
ABCD4	1808.17	-0.208618	0.0629527	-3.31388	0.000920111	0.0260452
GARRE1	2380.16	-0.212944	0.0671936	-3.16911	0.00152908	0.0364815
NISCH	7030.66	-0.213122	0.0622871	-3.42161	0.000622509	0.020897
GON4L	3695.24	-0.214498	0.0648979	-3.30517	0.0009492	0.0264277
FAM193B	4786.93	-0.214781	0.0643571	-3.33734	0.000845858	0.0249343
REPS1	1383.19	-0.214841	0.068886	-3.11879	0.00181594	0.0401016
PIGG	2622	-0.214863	0.0593144	-3.62244	0.000291838	0.0133627
HNRNPH3	4916.52	-0.215435	0.0498235	-4.32397	1.53e-05	0.00186584
CIRBP	9354.3	-0.215538	0.0696724	-3.09359	0.00197748	0.0419592
MPHOSPH8	5178.71	-0.220124	0.0526329	-4.18226	2.89e-05	0.00282031
ZNF318	2408.88	-0.221246	0.0581425	-3.80524	0.000141665	0.00817025
FBXL20	1245.1	-0.232342	0.0732059	-3.17382	0.00150448	0.0361193
MIDEAS	3748.22	-0.232827	0.0715376	-3.25461	0.00113547	0.0303472
EZH1	5335.05	-0.234016	0.0674038	-3.47185	0.000516895	0.0188353
UBE4A	3435.56	-0.23423	0.0777046	-3.01437	0.00257516	0.048358
KIZ	1069.57	-0.23499	0.0739981	-3.17561	0.00149519	0.0359526
VPS13D	5029.04	-0.235113	0.0631101	-3.72544	0.000194973	0.0103726
FOXJ3	2787.08	-0.235908	0.0700568	-3.36739	0.000758839	0.0232362
ZNF33A	2450.44	-0.237497	0.0780641	-3.04233	0.00234757	0.0465258
GLG1	7468.93	-0.240316	0.0673947	-3.56581	0.000362739	0.0148394
NXF1	5665.33	-0.242826	0.0737154	-3.2941	0.000987357	0.0272429
NPAT	1656.64	-0.243178	0.0733935	-3.31334	0.000921879	0.0260452
UTRN	4654.36	-0.247214	0.0765967	-3.22747	0.0012489	0.0322547
MED28	3373.43	-0.247636	0.0532576	-4.64977	3.32e-06	0.000606882
WDFY2	1598.2	-0.25081	0.0735996	-3.40777	0.000654968	0.0215619
SIK3	2913.98	-0.251816	0.0628055	-4.00946	6.09e-05	0.00453211
P2RX4	965.947	-0.25216	0.078312	-3.21994	0.00128218	0.0326774
EDEM3	1779.26	-0.25315	0.0822765	-3.07681	0.00209226	0.0436105
ERN1	3750.53	-0.253927	0.076733	-3.30923	0.000935546	0.026238
SFI1	6603.32	-0.255956	0.0696169	-3.67664	0.000236327	0.0117711
PSME4	1846.97	-0.261483	0.0758579	-3.44701	0.000566835	0.0197122
HEMK1	3005.67	-0.264232	0.0703316	-3.75695	0.000171995	0.00941817
LMBR1L	2714.94	-0.266712	0.0752398	-3.54482	0.000392875	0.0156142
MANBA	895.063	-0.267621	0.0853529	-3.13546	0.00171583	0.0388812
BICRA	1817.06	-0.269892	0.0890479	-3.03087	0.00243853	0.0471257
EDRF1	1195.77	-0.270406	0.0707073	-3.82429	0.000131148	0.00776809
CEP192	1963.41	-0.271606	0.0878938	-3.09016	0.0020005	0.0422503
WRAP73	1133.2	-0.271678	0.090593	-2.99889	0.00270966	0.0497831
PTOV1	3550.77	-0.272883	0.0883262	-3.0895	0.00200497	0.0422503
AHNAK	50867.9	-0.273011	0.0818985	-3.33353	0.000857521	0.0250576
IFT172	896.953	-0.275948	0.081247	-3.3964	0.00068278	0.021883
RNF214	865.097	-0.276126	0.0696231	-3.96601	7.31e-05	0.00514312
TRIM62	837.682	-0.278479	0.0918068	-3.03331	0.00241884	0.047078
N4BP2L2	4660.26	-0.279152	0.0902149	-3.0943	0.0019728	0.0419582
HERC2P9	676.653	-0.281023	0.0725081	-3.87575	0.000106297	0.00672635
KDM6B	6617.22	-0.282515	0.087999	-3.21043	0.00132536	0.0332228
CCM2	3685.99	-0.285005	0.092904	-3.06774	0.00215687	0.0443547
METTL4	601.295	-0.286234	0.0913252	-3.13423	0.00172304	0.038987
BBS2	2105.45	-0.28763	0.0908305	-3.16666	0.00154198	0.036509
RNASEL	1337.02	-0.287673	0.0924173	-3.11276	0.00185345	0.0406572
KAT2B	1754.82	-0.28831	0.0890629	-3.23716	0.00120728	0.0314445
PIK3R5	3129.42	-0.28875	0.0889712	-3.24543	0.00117273	0.030867
DOCK11	3417.03	-0.290009	0.0941119	-3.08154	0.00205935	0.043159
IFFO1	1675.34	-0.292757	0.0887162	-3.29992	0.00096711	0.0267806
DHX58	1041.21	-0.292782	0.0812124	-3.60513	0.000311994	0.0136751
ALG13	1774.11	-0.2946	0.0756157	-3.89601	9.78e-05	0.00635262
ZC3HAV1	6795.56	-0.295008	0.0897165	-3.28822	0.00100822	0.0276456
MARCHF8	2105.89	-0.295901	0.0925226	-3.19815	0.00138313	0.0339498
PAN2	4513.93	-0.296625	0.0844345	-3.51308	0.000442948	0.0170307
CNTRL	4448.67	-0.301316	0.0681667	-4.42028	9.86e-06	0.00133825
AMY2B	1571.24	-0.301733	0.0971024	-3.10737	0.00188762	0.0409989
PILRB	5956.84	-0.306813	0.0869237	-3.52968	0.000416063	0.0161878
TBRG1	2789.5	-0.307965	0.087035	-3.5384	0.000402556	0.0158378
DMAC2L	715.493	-0.309086	0.0950109	-3.25316	0.00114129	0.0303967
ANKRD44	4188.1	-0.312424	0.0762845	-4.09551	4.21e-05	0.00359014
NDRG2	611.252	-0.315627	0.0965757	-3.26818	0.0010824	0.0292344
TAF1C	3159.86	-0.317	0.0914449	-3.46657	0.000527145	0.019118
CD47	5336.68	-0.317592	0.0713454	-4.45148	8.53e-06	0.00118937
SIN3B	3681.82	-0.317781	0.0987216	-3.21896	0.00128656	0.0326774
ZNF548	1835.59	-0.32089	0.0817901	-3.92333	8.73e-05	0.00587622
AP1G2	7300.56	-0.323061	0.106507	-3.03323	0.00241953	0.047078
UNKL	2081.33	-0.324948	0.097251	-3.34133	0.000833787	0.0248371
CALCOCO1	5047.8	-0.32678	0.0905237	-3.60989	0.000306329	0.0135429
ZNF528	688.286	-0.3303	0.0942352	-3.50506	0.000456509	0.0173779
FBRSL1	4104.96	-0.332446	0.0954664	-3.48233	0.000497061	0.0184706
IL10RA	8936.91	-0.334264	0.0925285	-3.61255	0.000303198	0.0134933
TBC1D17	2535.22	-0.336961	0.0888411	-3.79285	0.000148929	0.00842967
MORC2	2233.06	-0.337505	0.108454	-3.11196	0.00185848	0.0406718
ACSS1	2750.09	-0.33935	0.106059	-3.19964	0.00137602	0.0338915
ZNF204P	414.372	-0.340176	0.0961341	-3.53855	0.000402325	0.0158378
MSTO1	1313.61	-0.346216	0.101249	-3.41946	0.000627462	0.0210172
SLC35A3	648.789	-0.349284	0.0983843	-3.5502	0.000384935	0.0154589
BCLAF3	497.406	-0.349392	0.113752	-3.07153	0.00212967	0.0440553
CAPN3	500.41	-0.351593	0.112493	-3.12546	0.00177529	0.0397008
DNAH1	3117.62	-0.352167	0.103224	-3.41167	0.000645671	0.0214132
VAMP2	5412.45	-0.354853	0.0878955	-4.03721	5.41e-05	0.00416979
PLA2G4B	1132.41	-0.355126	0.115739	-3.06832	0.00215264	0.0443271
MFSD8	908.643	-0.355221	0.0948283	-3.74594	0.000179722	0.00969556
ARHGAP25	4029.62	-0.35561	0.097453	-3.64904	0.000263218	0.0125795
AMT	331.689	-0.356278	0.110528	-3.22342	0.00126671	0.0324418
ACACB	1472.01	-0.356343	0.0893987	-3.986	6.72e-05	0.00483975
CDC14A	1500.76	-0.357854	0.099236	-3.60609	0.000310847	0.0136639
ZNF75D	1160.76	-0.360849	0.119642	-3.01607	0.00256074	0.0482608
DDX60	756.026	-0.361946	0.0866931	-4.17503	2.98e-05	0.00289293
THEMIS2	1500.9	-0.362898	0.118255	-3.06877	0.00214945	0.0443208
TMEM175	897.33	-0.364423	0.112496	-3.23942	0.00119773	0.0313438
MDM4	3215.13	-0.36548	0.118881	-3.07433	0.00210974	0.0439151
FLCN	1625.05	-0.36745	0.0861772	-4.26389	2.01e-05	0.00221727
ZNF767P	1411.61	-0.367656	0.0754673	-4.87173	1.11e-06	0.000265166
ARHGEF1	21162	-0.367943	0.11946	-3.08005	0.00206963	0.0432509
ZNF234	448.136	-0.370287	0.107292	-3.45121	0.000558073	0.0195595
TSC1	2936.77	-0.370416	0.110705	-3.34597	0.00081994	0.0246158
IL17RA	4006.93	-0.370768	0.116405	-3.18515	0.00144677	0.0351741
RASSF3	2992.01	-0.370882	0.117801	-3.14838	0.00164178	0.0379315
HEATR5B	1995.39	-0.371477	0.0908906	-4.08708	4.37e-05	0.00366209
PHF1	5123.1	-0.375023	0.112843	-3.32339	0.000889294	0.0255481
CDK11A	3722.8	-0.376976	0.122739	-3.07136	0.00213083	0.0440553
SLFN5	9153.02	-0.37915	0.101788	-3.72489	0.000195403	0.0103726
SGK3	530.114	-0.380178	0.0880321	-4.31863	1.57e-05	0.00187904
ZFX	1464.53	-0.381739	0.126643	-3.0143	0.00257572	0.048358
BTN2A1	2817.6	-0.382696	0.118644	-3.22557	0.0012572	0.0322752
JMJD7-PLA2G4B	3591.32	-0.382721	0.0800181	-4.78294	1.73e-06	0.000373264
PI4KAP2	1919.42	-0.383312	0.106393	-3.60279	0.000314817	0.013738
EVL	28817.2	-0.384019	0.0951171	-4.03733	5.41e-05	0.00416979
EPHB6	619.062	-0.387398	0.119319	-3.24673	0.00116738	0.030867
AMDHD2	1018.7	-0.390152	0.0961885	-4.05611	4.99e-05	0.00398672
ZNF224	1842.78	-0.391165	0.11511	-3.39819	0.000678329	0.021816
NMT2	1755.51	-0.392497	0.0988409	-3.97099	7.16e-05	0.00505998
FAM229A	900.104	-0.39811	0.128325	-3.10236	0.00191984	0.0415993
SSBP2	483.513	-0.399284	0.124169	-3.21564	0.00130156	0.0329447
ZFP28	373.292	-0.401932	0.113689	-3.53536	0.000407226	0.0159776
FAM117B	1136.06	-0.402536	0.132149	-3.04607	0.00231856	0.0462798
FBXO48	235.734	-0.404148	0.134067	-3.01452	0.00257389	0.048358
TOM1L2	1772.29	-0.406611	0.1187	-3.42554	0.00061357	0.0207812
CA5B	680.381	-0.407603	0.11249	-3.62345	0.000290697	0.013352
SFMBT1	1043.78	-0.408361	0.0900977	-4.53243	5.83e-06	0.000860131
TMEM104	433.022	-0.408581	0.130106	-3.14036	0.0016874	0.0383501
DGKA	15339.8	-0.408933	0.13215	-3.09447	0.00197163	0.0419582
TSPYL2	5487.17	-0.409809	0.114646	-3.57456	0.000350816	0.0145456
NRIP2	321.804	-0.41052	0.134081	-3.06172	0.00220067	0.0448346
CROCC	2975.78	-0.412628	0.0938097	-4.39856	1.09e-05	0.00144114
NAGK	1803.4	-0.412738	0.116355	-3.54724	0.000389297	0.0155233
KDM6A	1550.85	-0.417924	0.132016	-3.16571	0.00154704	0.0365125
SMCHD1	8802.46	-0.419781	0.110214	-3.80878	0.000139653	0.00811519
ADCY10P1	526.462	-0.419942	0.133645	-3.14223	0.00167668	0.0382141
TXNIP	22335	-0.42507	0.122872	-3.45946	0.000541267	0.0192675
ADD3	8006.14	-0.42701	0.0920449	-4.63915	3.5e-06	0.000624059
RABEP2	747.014	-0.427849	0.126503	-3.38213	0.000719267	0.0224898
CORO7	2675.76	-0.428021	0.137399	-3.11517	0.00183838	0.0404628
KLF3	2756.71	-0.428517	0.129427	-3.31088	0.000930015	0.0261786
SPTBN1	7086.92	-0.428759	0.129188	-3.31889	0.00090377	0.025867
PARP12	3182.04	-0.42929	0.137652	-3.11866	0.00181674	0.0401016
C1orf74	540.452	-0.431525	0.126232	-3.4185	0.000629663	0.021045
CYTH1	12885.8	-0.431749	0.11426	-3.77864	0.000157684	0.00876463
RABL2A	995.055	-0.432211	0.0885646	-4.88017	1.06e-06	0.000262265
CENATAC	854.9	-0.432614	0.111944	-3.86456	0.000111291	0.0067485
CENATAC	854.9	-0.432614	0.111944	-3.86456	0.000111291	0.0067485
NBPF9	2125.44	-0.43351	0.0990823	-4.37525	1.21e-05	0.00159041
PFN1P2	613.152	-0.433604	0.120896	-3.5866	0.000335024	0.0142199
RASA2	1898.21	-0.43762	0.10081	-4.34104	1.42e-05	0.00178318
CTC1	7103.24	-0.438638	0.0904844	-4.84766	1.25e-06	0.000277753
C2CD2L	1573.39	-0.439952	0.128504	-3.42365	0.000617858	0.0208154
MAST3	3349.25	-0.440416	0.139507	-3.15693	0.00159438	0.0372857
SH2D3A	880.368	-0.443128	0.146118	-3.03266	0.00242408	0.047078
EPHB6	737.509	-0.444841	0.146263	-3.04138	0.00235499	0.0465258
IL11RA	3416.37	-0.444983	0.12314	-3.61364	0.000301933	0.0134933
UBXN11	1870.8	-0.445928	0.143866	-3.09962	0.00193772	0.0418095
TRAC	16757.1	-0.446062	0.135532	-3.29119	0.000997643	0.0274773
LINC01145	2256.97	-0.446263	0.14519	-3.07366	0.00211451	0.043939
PCDH12	235.246	-0.446411	0.137252	-3.25249	0.00114397	0.0304154
ITGAL	18947.6	-0.449339	0.14932	-3.00924	0.00261905	0.0487608
PDLIM2	1025.87	-0.452097	0.12983	-3.48223	0.000497253	0.0184706
NLRC5	16753.5	-0.453652	0.141436	-3.20747	0.00133909	0.0332951
IKZF2	808.617	-0.457826	0.143847	-3.18273	0.00145893	0.035302
VAMP1	3217.96	-0.458109	0.0934812	-4.90055	9.56e-07	0.000256678
KCTD7	1813.14	-0.462265	0.138975	-3.32626	0.000880211	0.0253822
SLC22A23	558.874	-0.466417	0.150051	-3.1084	0.00188104	0.0409319
CRTC1	1599.32	-0.466793	0.153253	-3.0459	0.00231987	0.0462798
BTN3A3	7690.98	-0.469455	0.150422	-3.12092	0.00180286	0.0400664
RHOH	455.559	-0.472187	0.115738	-4.07978	4.51e-05	0.00371543
SNRK	3856.36	-0.472445	0.111493	-4.23744	2.26e-05	0.00239196
PHF1	287.262	-0.472717	0.15205	-3.10895	0.00187751	0.0409132
CROCCP3	525.658	-0.474749	0.125876	-3.77156	0.00016223	0.00895242
TRAF3IP3	12518.5	-0.476673	0.158353	-3.01019	0.00261088	0.0486676
MAP3K1	4194.31	-0.477287	0.080991	-5.89309	3.79e-09	2.91e-06
TESPA1	6016.05	-0.477582	0.144084	-3.31461	0.000917723	0.0260452
NBPF15	3999.4	-0.482801	0.142237	-3.39435	0.000687924	0.0219863
EPHX1	1589.75	-0.483573	0.149687	-3.23057	0.00123545	0.0319614
TECPR1	3687.26	-0.48588	0.145594	-3.33722	0.000846198	0.0249343
KLRK1	4880.56	-0.491355	0.143824	-3.41637	0.000634628	0.0211648
RBPMS	234.125	-0.493106	0.161221	-3.05856	0.00222401	0.0449519
PLEKHA1	1740.33	-0.494006	0.101805	-4.8525	1.22e-06	0.00027505
CD27	3929.89	-0.494738	0.134184	-3.68702	0.000226894	0.0113993
ZNF266	3402.58	-0.495011	0.161741	-3.06052	0.00220955	0.0448574
VSIR	2043.89	-0.501637	0.156353	-3.20835	0.00133497	0.0332951
TMEM63A	16386.4	-0.507746	0.1231	-4.12467	3.71e-05	0.00337022
SOX8	403.438	-0.508198	0.153563	-3.30938	0.000935042	0.026238
ATM	21674.9	-0.511859	0.162708	-3.14587	0.00165593	0.0380287
ADCK1	172.355	-0.513523	0.166146	-3.0908	0.0019962	0.0422503
NOTCH2NLC	1017.98	-0.514889	0.133579	-3.85457	0.000115931	0.00692022
TMC6	9134.71	-0.516872	0.144463	-3.57788	0.000346391	0.0145216
SLC2A3P1	194.375	-0.519284	0.169108	-3.07073	0.00213538	0.04409
GSTM3	180.404	-0.521143	0.171998	-3.02994	0.00244606	0.0471257
CACNA1I	4527.62	-0.525428	0.123765	-4.24538	2.18e-05	0.00237426
MSTO2P	396.776	-0.527689	0.132582	-3.98009	6.89e-05	0.00491538
ZNF33B	1266.49	-0.527704	0.105269	-5.01292	5.36e-07	0.000174085
CDC25B	10622.1	-0.52828	0.135308	-3.90427	9.45e-05	0.00624938
DGKD	2901.22	-0.528768	0.124978	-4.23088	2.33e-05	0.00242926
NA	2901.22	-0.528768	0.124978	-4.23088	2.33e-05	0.00242926
CCDC146	320.727	-0.529377	0.108317	-4.88729	1.02e-06	0.000261393
PAQR8	1306.21	-0.529878	0.127551	-4.15426	3.26e-05	0.00303419
TRAV8-2	330.123	-0.532697	0.174392	-3.05459	0.00225371	0.045373
MYH11	270.916	-0.53628	0.14595	-3.67442	0.00023839	0.0118062
FAM111A	3547.51	-0.536933	0.121685	-4.4125	1.02e-05	0.00136315
ITGA4	5953.2	-0.541353	0.132174	-4.09576	4.21e-05	0.00359014
FLNB	3480.62	-0.542358	0.149854	-3.61924	0.000295474	0.0134506
KLF8	202.467	-0.545233	0.161011	-3.38632	0.000708369	0.0223081
NSG1	642.328	-0.552502	0.129757	-4.25797	2.06e-05	0.00226049
AXIN2	826.203	-0.554975	0.159148	-3.48717	0.000488161	0.0182656
RIN3	4018.26	-0.555991	0.142739	-3.89514	9.81e-05	0.00635262
PECAM1	1855.23	-0.55737	0.146326	-3.8091	0.000139471	0.00811519
ZNF44	1136.41	-0.56126	0.125113	-4.48603	7.26e-06	0.00104881
AVIL	302.969	-0.571514	0.15699	-3.64045	0.000272166	0.0128867
CICP14	1238.03	-0.571588	0.176435	-3.23966	0.00119672	0.0313438
CD40LG	800.889	-0.574694	0.181299	-3.16986	0.00152513	0.0364815
PBX2	1660.85	-0.575071	0.165411	-3.47663	0.000507767	0.0186802
ARHGAP32	427.21	-0.579976	0.126497	-4.58489	4.54e-06	0.000757403
IPCEF1	2487.64	-0.580347	0.163075	-3.55877	0.0003726	0.015162
POU2F2	2142.67	-0.585193	0.159409	-3.67101	0.000241593	0.0118791
RARG	1433.67	-0.586736	0.166251	-3.52921	0.000416804	0.0161878
ITGB7	5528.89	-0.587174	0.17215	-3.41083	0.00064766	0.0214132
PDE7A	4722.94	-0.588632	0.108784	-5.41103	6.27e-08	3.56e-05
LSS	367.491	-0.589118	0.147586	-3.9917	6.56e-05	0.00476971
TRAV1-1	114.589	-0.594222	0.177143	-3.35448	0.000795149	0.0240599
CXorf65	278.442	-0.595292	0.192632	-3.0903	0.00199953	0.0422503
LRCH4	6637.29	-0.59783	0.123059	-4.85806	1.19e-06	0.000271427
MTUS1	298.397	-0.599771	0.187367	-3.20104	0.0013693	0.0338815
SBK1	2143.19	-0.60073	0.163949	-3.66412	0.000248186	0.0121256
TRABD2A	3340.39	-0.60668	0.180503	-3.36106	0.000776438	0.0237278
AS3MT	153.933	-0.61241	0.201873	-3.03364	0.0024162	0.047078
PYGM	331.594	-0.615977	0.190915	-3.22645	0.00125336	0.0322615
TMC8	12315.9	-0.616296	0.193335	-3.18771	0.00143404	0.0349756
PLXDC1	623.055	-0.620195	0.173926	-3.56586	0.000362663	0.0148394
C1orf162	719.465	-0.63751	0.128957	-4.9436	7.67e-07	0.000213917
TNFAIP8L2	654.835	-0.647081	0.186882	-3.46251	0.000535166	0.0192271
NELL2	7683.51	-0.648387	0.205051	-3.16208	0.00156649	0.0366894
EPHX2	1995.08	-0.651564	0.182187	-3.57636	0.000348415	0.0145216
CASP10	742.389	-0.652786	0.157474	-4.14537	3.39e-05	0.00313535
KLF2	9002.2	-0.653903	0.211239	-3.09556	0.00196445	0.0419582
CES3	169.415	-0.654371	0.201956	-3.24016	0.00119464	0.0313438
NPIPB12	414.985	-0.659626	0.15279	-4.31722	1.58e-05	0.00187904
SAP25	1986.93	-0.667109	0.137191	-4.86263	1.16e-06	0.000269436
TSPAN32	1258.52	-0.68684	0.198953	-3.45227	0.000555895	0.0195595
LTB	1259.15	-0.692645	0.228849	-3.02664	0.00247286	0.0471257
LTB	1259.15	-0.692645	0.228849	-3.02664	0.00247286	0.0471257
LTB	1259.15	-0.692645	0.228849	-3.02664	0.00247286	0.0471257
LTB	1259.15	-0.692645	0.228849	-3.02664	0.00247286	0.0471257
LTB	1259.15	-0.692645	0.228849	-3.02664	0.00247286	0.0471257
LTB	1259.15	-0.692645	0.228849	-3.02664	0.00247286	0.0471257
LTB	1259.15	-0.692645	0.228849	-3.02664	0.00247286	0.0471257
FGF9	157.804	-0.695935	0.18878	-3.68648	0.000227376	0.0113993
SAMHD1	5712.92	-0.696067	0.192622	-3.61365	0.000301913	0.0134933
TRAV8-6	244.295	-0.703164	0.187435	-3.75152	0.000175768	0.00956192
ZBP1	355.327	-0.711965	0.210887	-3.37605	0.000735344	0.0227897
RAP1GAP2	258.765	-0.712545	0.207755	-3.42974	0.000604157	0.0205964
HSPG2	1097.32	-0.725158	0.177184	-4.09268	4.26e-05	0.00361415
PLEKHA8P1	131.498	-0.72517	0.159079	-4.55856	5.15e-06	0.000798112
ABCA7	7751.81	-0.725633	0.143431	-5.0591	4.21e-07	0.000151602
TTYH2	604.19	-0.72884	0.205429	-3.5479	0.000388319	0.0155233
IL24	361.46	-0.732219	0.192311	-3.80748	0.00014039	0.00812725
MRPS18AP1	125.467	-0.734585	0.203397	-3.61159	0.000304328	0.0134933
GCNT4	898.071	-0.734686	0.201037	-3.65448	0.000257703	0.0123966
CD79A	200.677	-0.744597	0.228578	-3.25752	0.00112392	0.0301961
LTB	2704.04	-0.747585	0.216913	-3.44648	0.000567942	0.0197122
POU6F1	2075.26	-0.747931	0.152716	-4.89754	9.7e-07	0.000256678
ADA2	3566.1	-0.759441	0.142405	-5.33297	9.66e-08	4.89e-05
KALRN	126.497	-0.765335	0.245251	-3.12062	0.0018047	0.0400664
TMEM45B	357.673	-0.786581	0.142296	-5.52778	3.24e-08	2.07e-05
LAIR1	264.997	-0.803328	0.256513	-3.13172	0.00173784	0.0392061
HPCAL4	659.819	-0.804024	0.226335	-3.55236	0.000381788	0.0153727
PFN1P6	134.417	-0.806684	0.213118	-3.78516	0.000153613	0.00863214
AFF3	196.301	-0.810474	0.254176	-3.18863	0.00142948	0.0349199
PTGIR	160.528	-0.85491	0.178079	-4.80073	1.58e-06	0.000346467
TAGAP	2685.94	-0.866236	0.161069	-5.37804	7.53e-08	4.13e-05
CYP2E1	96.7682	-0.86993	0.255508	-3.40471	0.000662341	0.0217373
LAIR1	152.311	-0.871476	0.205362	-4.24362	2.2e-05	0.00237619
FCMR	10764.4	-0.875516	0.207385	-4.22169	2.42e-05	0.00251326
DNAI2	76.6256	-0.885848	0.292606	-3.02745	0.00246627	0.0471257
RAB37	1059.22	-0.897239	0.279665	-3.20826	0.00133541	0.0332951
WNT7A	280.374	-0.918371	0.275362	-3.33514	0.00085256	0.0250558
MGAT5B	208.698	-0.92029	0.218068	-4.22019	2.44e-05	0.00251326
RGL2	327.441	-0.96631	0.24772	-3.90081	9.59e-05	0.00629379
SMTNL1	158.14	-1.01372	0.295932	-3.42551	0.000613641	0.0207812
TLDC2	237.058	-1.01847	0.236981	-4.29768	1.73e-05	0.0020059
TIMD4	183.362	-1.04235	0.207535	-5.02251	5.1e-07	0.000174085
TPM2	1410.85	-1.0635	0.256867	-4.14027	3.47e-05	0.00316772
TRAJ3	64.1662	-1.11159	0.299123	-3.71618	0.000202259	0.0105526
COL5A3	696.733	-1.11291	0.183342	-6.07013	1.28e-09	1.4e-06
CDH23	352.902	-1.12921	0.290948	-3.88115	0.000103963	0.0066454
DACT1	183.654	-1.18112	0.321532	-3.6734	0.000239341	0.0118062
SCNN1A	69.3743	-1.20158	0.343071	-3.50244	0.000461022	0.017463
C4A	98.7007	-1.26921	0.382392	-3.31912	0.000903016	0.025867
CR1	337.714	-1.29141	0.344678	-3.7467	0.000179176	0.00969556
PTGDS	27.0057	-1.37389	0.393214	-3.49399	0.000475857	0.0179163
LENG1	238.404	-1.45679	0.398493	-3.65574	0.000256439	0.0123966
KRT73	1306.66	-1.45733	0.327724	-4.44681	8.72e-06	0.00120456
ISM1	35.5735	-1.51502	0.475806	-3.1841	0.00145204	0.0351908
KRT72	1861.6	-1.56478	0.45057	-3.47289	0.000514888	0.0188069
AK5	495.606	-1.63275	0.399449	-4.08752	4.36e-05	0.00366209
LAMA2	24.8248	-1.69231	0.562115	-3.01061	0.00260727	0.0486596
MUC20	21.1058	-1.82012	0.598135	-3.043	0.00234233	0.0465258
LRRN3	1783.15	-1.90232	0.603216	-3.15363	0.00161256	0.0374823
GCOM1	53.621	-2.03633	0.556007	-3.66243	0.000249837	0.0121675
DSC1	159.692	-2.14477	0.514001	-4.17269	3.01e-05	0.00290437
MYZAP	22.8023	-2.21636	0.699909	-3.16665	0.00154207	0.036509
TIMM22	174.679	-4.50014	1.38934	-3.23904	0.00119932	0.0313438
LRP5L	22.8885	-5.52626	1.08793	-5.07961	3.78e-07	0.000151602
ZNF286B	56.2246	-6.99172	1.70453	-4.10183	4.1e-05	0.00359014
