# Supplementary material for: Soluble CD14 promotes Th17 expansion and differentiation through gamma-aminobutyric acid and expands non-canonical innate lymphoid cells
Source: PNAS Nexus. 2025 Dec 29;5(1):pgaf406. doi: 10.1093/pnasnexus/pgaf406 (PMC12781096; doi:10.1093/pnasnexus/pgaf406)
Supplement: pgaf406_Supplementary_Data [file pgaf406_supplementary_data.zip › PNASNEXUS-PNASNEXUS-2025-00909RR-s03.xls]

## Sheet: Fig 5C-related
external_gene_name	baseMean	log2FoldChange	lfcSE	stat	pvalue	padj
IL17F	164.264	6.6948	0.640462	10.4531	1.42e-25	1.1e-21
BBS10	111.935	5.88075	1.73229	3.39479	0.000686813	0.0220263
CCL2	50.9452	5.82807	0.97341	5.98728	2.13e-09	1.74e-06
RCAN2	25.9867	4.59233	1.24376	3.6923	0.000222238	0.0103395
CXCL8	151.129	4.00712	0.713916	5.61287	1.99e-08	1.03e-05
NCS1	84.3725	3.77877	0.766585	4.92936	8.25e-07	0.000170545
CXCL13	32.4561	3.74892	0.894889	4.18926	2.8e-05	0.00258273
RNA5SP389	67.1822	3.66886	1.00961	3.63395	0.000279114	0.0122242
CHST15	112.3	3.5837	0.779415	4.59794	4.27e-06	0.000618265
MMP9	224.026	3.4191	0.991335	3.44898	0.000562703	0.0193012
SPP1	40.2371	3.18951	0.796341	4.0052	6.2e-05	0.00448927
SMOX	82.4367	3.12093	0.776394	4.01978	5.83e-05	0.00432126
STRIP2	507.345	3.10403	0.969173	3.20276	0.00136119	0.0343712
SBNO2	9264.5	3.01948	0.774259	8.06634	0.000233736	0.0117245
CTSL	853.701	2.98758	0.622893	4.79629	1.62e-06	0.000305101
THA1P	41.5365	2.94553	0.463675	6.35257	2.12e-10	2.93e-07
SOCS3	2400.19	2.87285	0.501394	5.72971	1.01e-08	6.24e-06
TUBB	1875.55	2.68185	0.883355	3.03598	0.00239754	0.0491539
CYP1B1	117.035	2.50815	0.49419	5.07526	3.87e-07	9.84e-05
GZMB	755.27	2.50299	0.758938	3.29801	0.000973716	0.027645
QPCT	26.9417	2.40667	0.603856	3.9855	6.73e-05	0.00481112
ABCA1	65.6591	2.39779	0.439731	5.45285	4.96e-08	2.02e-05
PMEPA1	854.489	2.39459	0.626696	3.82097	0.000132927	0.00754909
JUN	1703.46	2.38762	0.457764	5.21585	1.83e-07	5.56e-05
SIAH3	220.789	2.37029	0.635523	3.72966	0.000191738	0.00965166
ARB2BP	72.7038	2.28905	0.575541	3.97721	6.97e-05	0.00492225
ZNRF1	762.697	2.25006	0.367571	6.12143	9.27e-10	9.59e-07
SKIL	732.056	2.2357	0.646404	3.45867	0.000542849	0.0189131
MAPK11	368.362	2.19008	0.546036	4.01088	6.05e-05	0.00442405
CCDC74B	33.8177	2.15973	0.636249	3.39447	0.000687612	0.0220263
CCDC74A	39.3284	2.10112	0.601964	3.49044	0.000482235	0.0173069
FES	89.9996	2.03661	0.439534	4.63357	3.59e-06	0.000530711
COL6A3	1100.44	1.98617	0.569936	3.48491	0.000492309	0.0174663
ROM1	254.554	1.93763	0.481834	4.02136	5.79e-05	0.004313
CYBB	108.905	1.93652	0.613111	3.15851	0.00158576	0.0378884
MYO7A	103.086	1.92089	0.605618	3.17178	0.00151507	0.0365557
GREM2	132.31	1.88524	0.428367	4.401	1.08e-05	0.00127529
SIPA1L2	73.2782	1.87501	0.609422	3.0767	0.00209308	0.0454497
TMEM200A	85.1197	1.77778	0.50774	3.50136	0.000462885	0.016886
FSD1	250.626	1.74432	0.426983	4.08521	4.4e-05	0.0035184
PRR36	64.003	1.74262	0.526536	3.30959	0.000934311	0.0268251
FURIN	5661.91	1.73396	0.382489	4.53335	5.81e-06	0.000789547
PTPRF	103.858	1.70502	0.443849	3.84145	0.000122311	0.0071324
EMP1	35.5331	1.70193	0.438666	3.87979	0.000104546	0.00653584
GBGT1	78.4782	1.68721	0.412232	4.09287	4.26e-05	0.00347667
CLIC3	143.684	1.65472	0.507757	3.25888	0.00111852	0.0302118
LRRC37A2	54.9243	1.64645	0.428524	3.84215	0.000121959	0.0071324
CPNE7	309.489	1.60484	0.422125	3.80182	0.00014364	0.00795563
PLXNA4	134.534	1.58307	0.308152	5.13731	2.79e-07	7.72e-05
ADARB2	547.567	1.58136	0.4734	3.34043	0.000836502	0.0251828
F2RL1	274.774	1.57959	0.382046	4.13455	3.56e-05	0.00301308
COL27A1	549.919	1.57391	0.424938	3.70387	0.000212339	0.0101295
ADTRP	709.215	1.55722	0.367603	4.23615	2.27e-05	0.00216173
PPP1R14B	783.875	1.50654	0.323093	4.66288	3.12e-06	0.00048833
ITGA1	779.807	1.46834	0.384962	3.81425	0.000136595	0.00767306
SOCS1	417.333	1.46378	0.406837	3.59795	0.000320738	0.0134036
SMKR1	22.1042	1.45808	0.425261	3.42867	0.000606536	0.0203985
KCNQ3	33.4791	1.44839	0.46327	3.12645	0.00176929	0.0405786
PLEKHN1	128.99	1.3756	0.384783	3.575	0.000350228	0.0138519
CXCR6	928.52	1.37446	0.321653	4.27312	1.93e-05	0.00191571
PPP1R3B	1084.58	1.37023	0.317096	4.32117	1.55e-05	0.00162586
FAM184A	271.601	1.33914	0.259699	5.15651	2.52e-07	7.09e-05
NKD1	754.263	1.33535	0.390033	3.42369	0.000617777	0.0206868
LRP8	663.757	1.33068	0.299069	4.44942	8.61e-06	0.00107655
PIP5KL1	35.8776	1.31903	0.390242	3.38003	0.000724779	0.0229086
PRG4	192.609	1.30795	0.294881	4.43551	9.19e-06	0.00113023
CDKN1A	197.3	1.30795	0.400897	3.26255	0.00110415	0.0298755
DSE	261.756	1.28134	0.359958	3.5597	0.000371284	0.0144633
TGFA	81.7422	1.27369	0.406423	3.13391	0.00172496	0.0398567
CEP112	81.6083	1.26877	0.368976	3.43861	0.000584705	0.0199675
NOTCH1	3740	1.25188	0.293666	4.26295	2.02e-05	0.00197968
WNT8B	25.0894	1.2495	0.411758	3.03455	0.00240898	0.049208
MTHFD1L	428.567	1.24794	0.384091	3.24907	0.00115784	0.0308823
CD9	125.579	1.24183	0.201752	6.15525	7.5e-10	8.94e-07
ADAM12	263.089	1.23858	0.334351	3.70442	0.000211877	0.0101295
LGALS17A	76.8078	1.22034	0.379098	3.21906	0.00128614	0.0330137
RAB31	24.742	1.21521	0.398256	3.05132	0.0022784	0.0480603
EDA	98.2522	1.20778	0.342503	3.52632	0.000421374	0.0157947
PIM1	4466.46	1.20755	0.188995	6.38931	1.67e-10	2.58e-07
SLC29A1	140.672	1.19469	0.391383	3.0525	0.00226947	0.0480035
LGALS3	586.132	1.17461	0.159926	7.34468	2.06e-13	6.4e-10
NT5DC2	289.312	1.16542	0.336023	3.46827	0.00052382	0.018374
BCL6	2058	1.16426	0.314415	3.70294	0.000213112	0.0101353
UCK2	189.824	1.16106	0.315975	3.67454	0.000238276	0.0108654
SPAG4	30.1699	1.14874	0.353176	3.2526	0.00114353	0.0305677
ITGAE	677.602	1.14806	0.344491	3.33264	0.000860261	0.0256875
HDGFL3	197.813	1.14389	0.253106	4.51942	6.2e-06	0.000828779
COX6B2	34.8936	1.14315	0.323322	3.53563	0.0004068	0.0154206
ABCG1	627.33	1.11918	0.309557	3.61543	0.000299849	0.0129495
PLXNB2	344.817	1.10938	0.366105	3.03023	0.0024437	0.0497206
SOX4	158.861	1.08992	0.315659	3.45282	0.000554756	0.0191132
TEAD3	41.5599	1.08213	0.338345	3.1983	0.00138239	0.0347731
JUNB	6031.03	1.0727	0.184962	5.79959	6.65e-09	4.68e-06
CDHR1	288.806	1.07262	0.313448	3.42202	0.000621589	0.020725
BYSL	165.382	1.06985	0.289062	3.70112	0.00021465	0.0101772
BATF	839.44	1.06792	0.320824	3.32869	0.000872564	0.0259162
ADD2	645.626	1.0672	0.280713	3.80175	0.000143677	0.00795563
CMTM8	347.499	1.05576	0.347074	3.04189	0.00235102	0.048877
NETO2	88.828	1.04367	0.335056	3.11492	0.00183996	0.0420129
CTSH	656.415	1.04169	0.201624	5.16652	2.38e-07	6.98e-05
ADAM19	1672.16	1.03415	0.226884	4.55805	5.16e-06	0.000714718
NME1	271.126	1.02556	0.325783	3.14797	0.00164406	0.038679
ST6GALNAC3	32.1247	1.01983	0.313148	3.2567	0.00112715	0.030339
DIXDC1	220.211	1.01178	0.213174	4.74627	2.07e-06	0.000360044
TSHZ2	1825.64	1.00466	0.153996	6.52395	6.85e-11	1.33e-07
ARID5A	6324.39	0.985143	0.211257	4.66325	3.11e-06	0.00048833
ATP2B4	8085.89	0.972629	0.171316	5.6774	1.37e-08	7.85e-06
FUT7	183.318	0.972112	0.30906	3.14538	0.00165869	0.0389384
UPP1	998.554	0.967147	0.232096	4.16702	3.09e-05	0.00271298
TIMP1	1024.29	0.964664	0.243334	3.96437	7.36e-05	0.00509356
CCR5	1137.4	0.949938	0.293584	3.23566	0.0012136	0.0318343
BCL3	1110.01	0.949443	0.290095	3.27287	0.00106463	0.0290088
MYC	4208.56	0.946449	0.245696	3.85211	0.000117105	0.0069034
ADCY3	748.644	0.93654	0.214384	4.36852	1.25e-05	0.00139528
KCTD21	523.768	0.907081	0.278831	3.25316	0.00114131	0.030561
FAM89A	193.76	0.905888	0.208206	4.35093	1.36e-05	0.00148013
TAF4B	651.702	0.901203	0.206975	4.35415	1.34e-05	0.00146883
VWA5A	379.009	0.898906	0.245755	3.65773	0.000254457	0.0113408
P2RX5	778.907	0.892567	0.270692	3.29736	0.000975994	0.027645
DAPK2	205.469	0.891022	0.284857	3.12796	0.00176022	0.0405385
MSH6	647	0.883595	0.205898	4.29142	1.78e-05	0.00179327
IL21R	1999.07	0.874538	0.137893	6.34213	2.27e-10	2.93e-07
RAB33A	336.896	0.874316	0.243242	3.59443	0.000325099	0.0134409
LMNB1	1416.33	0.871915	0.22997	3.79143	0.000149785	0.00811422
FLOT1	1299.06	0.871636	0.162459	5.36528	8.08e-08	3.06e-05
CD68	172.197	0.870429	0.262914	3.31069	0.000930654	0.0268251
SNTA1	371.228	0.868329	0.167545	5.18268	2.19e-07	6.52e-05
KIFC3	77.1412	0.855434	0.258444	3.30994	0.000933176	0.0268251
RAB11FIP5	958.343	0.842627	0.160917	5.23639	1.64e-07	5.08e-05
TNS1	36.8799	0.840793	0.275103	3.05629	0.00224097	0.0477912
PFKFB3	7284.41	0.833118	0.274076	3.03973	0.0023679	0.0489493
CRIP2	650.931	0.831108	0.267582	3.106	0.00189638	0.0428048
FAAH2	531.326	0.83043	0.267093	3.10915	0.00187629	0.0425291
SLC35F2	301.243	0.828313	0.238777	3.46898	0.000522447	0.0183674
PPP1R16B	5718.18	0.825437	0.206991	3.98779	6.67e-05	0.00479385
HAGHL	723.675	0.825335	0.172044	4.79723	1.61e-06	0.000305101
SLC19A1	331.839	0.823805	0.14185	5.80758	6.34e-09	4.68e-06
PDIA5	107.645	0.823761	0.200894	4.10048	4.12e-05	0.00340016
OCIAD2	1355.23	0.816178	0.261219	3.1245	0.00178108	0.0407875
ZFYVE28	942.805	0.79948	0.199427	4.00889	6.1e-05	0.00444054
WNT10B	240.814	0.784675	0.234355	3.34823	0.000813291	0.0245794
NEK11	71.59	0.783084	0.220922	3.54461	0.00039319	0.0150753
NLGN2	835.343	0.781484	0.138532	5.6412	1.69e-08	9.03e-06
BLM	423.363	0.77728	0.239588	3.24424	0.00117765	0.0312107
TSPYL5	73.7356	0.77028	0.249123	3.09197	0.00198835	0.0439712
SAE1	1693.68	0.768377	0.218204	3.52137	0.000429324	0.0158974
EPS8L2	464.948	0.765833	0.197601	3.87564	0.000106343	0.00662144
MPZL1	206.42	0.765629	0.202315	3.78434	0.000154118	0.00820182
ZNF853	472.087	0.757354	0.2217	3.41612	0.000635212	0.0210885
GSN	240.378	0.752291	0.236072	3.1867	0.00143905	0.0356406
CGN	115.609	0.751304	0.208935	3.59588	0.000323292	0.0134254
KCTD11	587.449	0.751191	0.238212	3.15345	0.00161352	0.0383223
CHST10	121.266	0.747643	0.244986	3.05178	0.00227492	0.0480524
CPPED1	216.061	0.746514	0.233431	3.198	0.00138384	0.0347731
NME2	2248.5	0.737287	0.224467	3.28461	0.00102125	0.0284775
SCARB1	268.449	0.73078	0.156962	4.65578	3.23e-06	0.000497172
GPRIN3	3162.7	0.72945	0.182936	3.98745	6.68e-05	0.00479385
GNPDA1	1092.01	0.727234	0.214076	3.39708	0.000681091	0.0220263
GPR19	171.353	0.727011	0.202643	3.58764	0.000333683	0.0136502
RPP25	120.307	0.713851	0.221733	3.21942	0.00128452	0.0330137
TP53INP1	1766.55	0.707233	0.229457	3.08221	0.00205472	0.0449314
COA1	2273.64	0.706453	0.220545	3.20322	0.00135899	0.0343712
LRP5	107.571	0.706159	0.199048	3.54768	0.00038864	0.0149835
ARID5B	2523.89	0.699916	0.220638	3.17223	0.00151271	0.0365557
EML3	6360.29	0.692341	0.166181	4.1662	3.1e-05	0.00271298
VMP1	1611.26	0.686747	0.226254	3.03529	0.00240301	0.0491539
ZNF101	2793.37	0.686117	0.125066	5.48606	4.11e-08	1.72e-05
ZNF768	386.638	0.681846	0.146901	4.64152	3.46e-06	0.0005206
TXNDC5	867.738	0.67875	0.188781	3.59543	0.000323859	0.0134254
PTPN13	570.429	0.676818	0.222717	3.03892	0.00237428	0.0490158
CNP	1744.31	0.673848	0.159118	4.23489	2.29e-05	0.00216173
NCF1	230.402	0.665612	0.218298	3.0491	0.00229528	0.0483506
BBC3	720.426	0.658361	0.207204	3.17735	0.00148627	0.0362314
HIF1A	3488.66	0.658227	0.198804	3.31093	0.000929869	0.0268251
EBPL	279.921	0.656831	0.180418	3.64061	0.000271989	0.0119799
CTSB	4175.68	0.656016	0.139951	4.68748	2.77e-06	0.000451384
STING1	4256.71	0.65459	0.181886	3.5989	0.000319571	0.0133909
REXO2	917.991	0.649402	0.149481	4.34439	1.4e-05	0.00151422
PLEKHO1	2658.14	0.647747	0.203518	3.18275	0.00145885	0.035788
BIRC2	1740.88	0.64715	0.177071	3.65474	0.000257439	0.0114038
CCDC78	225.689	0.647106	0.185155	3.49493	0.000474178	0.0172509
LPCAT3	581.363	0.646618	0.212453	3.04358	0.00233783	0.048877
CAMKK1	438.853	0.644251	0.149623	4.30581	1.66e-05	0.00170823
CAPG	403.33	0.634037	0.177079	3.58053	0.000342898	0.0137336
IMPDH1	2132.41	0.631317	0.198262	3.18426	0.00145127	0.0357667
MTCL2	195.611	0.628663	0.184023	3.41621	0.000634991	0.0210885
PSD	597.967	0.624928	0.170444	3.66647	0.000245922	0.0110196
PUS7	283.09	0.623319	0.182943	3.40717	0.000656406	0.0215304
PLOD1	157.115	0.617117	0.192464	3.2064	0.00134405	0.0341609
NDST1	71.152	0.615169	0.203103	3.02886	0.00245482	0.0497995
MAP3K5	1422.14	0.613166	0.17397	3.52454	0.000424211	0.01581
GLUL	1285.34	0.61209	0.155165	3.94476	7.99e-05	0.00536131
JAK3	11230.3	0.611289	0.148309	4.12172	3.76e-05	0.00313466
RFC2	403.962	0.611267	0.200957	3.04179	0.0023518	0.048877
ODC1	919.793	0.61028	0.182096	3.35143	0.000803965	0.0243927
MMD	149.816	0.608122	0.182497	3.33222	0.000861553	0.0256875
PPIF	707.799	0.607588	0.200559	3.02947	0.00244985	0.0497805
PRDX4	274.853	0.601875	0.177123	3.39806	0.000678652	0.0220263
ANXA2	1326	0.598742	0.149188	4.01334	5.99e-05	0.00439883
JPT1	758.073	0.595801	0.15986	3.72702	0.00019376	0.00970492
MXRA7	683.503	0.587412	0.131249	4.47557	7.62e-06	0.000976489
SLC39A1	1176.8	0.583624	0.176137	3.31347	0.000921463	0.0268037
YPEL2	1610.62	0.580906	0.178518	3.25404	0.00113777	0.0305331
ACSL1	505.104	0.579825	0.189681	3.05685	0.00223677	0.0477912
SNX9	2194.47	0.573531	0.160173	3.58068	0.000342697	0.0137336
EEPD1	156.557	0.567605	0.172892	3.28301	0.00102705	0.0285365
DHX32	475.35	0.566101	0.15757	3.59269	0.000327284	0.0134594
MAP3K6	289.565	0.563137	0.14168	3.97471	7.05e-05	0.00492225
CMTM7	1500.17	0.557241	0.0954271	5.83945	5.24e-09	4.06e-06
STK17A	3283.44	0.550579	0.15235	3.61391	0.000301619	0.0129538
GALNT10	2138.23	0.55018	0.146179	3.76373	0.000167395	0.00880245
CTPS1	483.171	0.549733	0.15082	3.64497	0.000267422	0.0118123
COTL1	6607.25	0.547519	0.179276	3.05407	0.00225762	0.0479732
LSM2	364.515	0.54339	0.17512	3.10295	0.00191602	0.0428168
KCTD12	363.799	0.543016	0.153422	3.53938	0.000401073	0.0152408
WDR12	477.478	0.541069	0.160821	3.36441	0.000767068	0.023641
SLC46A1	344.938	0.540025	0.103078	5.23901	1.61e-07	5.08e-05
PAFAH1B3	356.579	0.538692	0.159056	3.38681	0.000707111	0.0225577
HMGA1	3404.72	0.537524	0.112283	4.78722	1.69e-06	0.000308453
TRIM47	211.13	0.5318	0.14244	3.73352	0.000188825	0.0095985
CYBC1	6795.85	0.52665	0.141775	3.7147	0.000203448	0.00995032
SORD	230.284	0.520446	0.153873	3.38231	0.000718783	0.022883
SERPINB1	1989.47	0.519704	0.104933	4.95273	7.32e-07	0.000157578
GPR132	1423.77	0.518462	0.168501	3.07691	0.0020916	0.0454497
SAMD10	773.01	0.516424	0.156248	3.30515	0.000949267	0.027154
ZFP36	6444.52	0.512088	0.117989	4.34014	1.42e-05	0.00152249
ULK2	549.075	0.510729	0.110184	4.63523	3.57e-06	0.000530711
CTSZ	664.514	0.509988	0.128935	3.95539	7.64e-05	0.00521417
MBP	6191.43	0.508257	0.124964	4.06721	4.76e-05	0.00366995
ZDHHC9	399.653	0.506699	0.157466	3.21783	0.00129166	0.0331006
FHIP2A	866.446	0.504679	0.166134	3.03778	0.00238326	0.0490515
INAFM2	471.377	0.502068	0.151701	3.3096	0.000934308	0.0268251
ABHD15	1079.62	0.500722	0.104368	4.79766	1.61e-06	0.000305101
STAT3	9249.12	0.500225	0.148175	3.3759	0.000735759	0.0231384
GALK1	325.574	0.499753	0.148227	3.37153	0.000747529	0.0232641
CTSA	2880.28	0.49867	0.093554	5.33029	9.81e-08	3.46e-05
ZFTA	305.758	0.498055	0.157689	3.15847	0.00158602	0.0378884
SOX12	1210.81	0.496481	0.159875	3.10544	0.00189999	0.0428161
CD63	1002.26	0.489638	0.123941	3.95058	7.8e-05	0.00527819
HOXB4	197.371	0.489282	0.135728	3.60486	0.00031232	0.0132301
FASN	2248.2	0.487082	0.139685	3.48699	0.000488483	0.0174102
ITK	14599.7	0.486137	0.117699	4.13033	3.62e-05	0.00303577
SELENON	2096.36	0.485853	0.114495	4.24345	2.2e-05	0.0021066
GIMAP5	8172.34	0.484046	0.135196	3.58033	0.000343155	0.0137336
BLVRB	193.082	0.482467	0.139269	3.46428	0.00053165	0.0186066
EFEMP2	620.987	0.476628	0.154769	3.07962	0.00207266	0.0452579
CDK2	1227.28	0.472879	0.12794	3.69609	0.000218944	0.0102657
PDCD4	9012.63	0.466137	0.143542	3.24739	0.0011647	0.0309204
EEIG2	560.603	0.461149	0.147066	3.13566	0.00171471	0.0396788
RPLP0	40706.7	0.459188	0.137607	3.33694	0.000847052	0.0253527
SLC25A43	167.451	0.459106	0.150404	3.05249	0.00226952	0.0480035
TBC1D15	1776.9	0.453273	0.125874	3.601	0.000316998	0.0133553
ZBTB42	286.801	0.450103	0.138593	3.24766	0.00116358	0.0309204
RPF2	308.75	0.448272	0.142851	3.13803	0.00170087	0.039595
KIF5C	224.87	0.444204	0.146036	3.04174	0.00235215	0.048877
BRD3OS	690.913	0.44324	0.0835577	5.30459	1.13e-07	3.89e-05
TMEM65	801.203	0.442709	0.103728	4.26798	1.97e-05	0.00194787
NEIL2	519.192	0.44041	0.102081	4.31433	1.6e-05	0.00166575
RAD50	687.212	0.437037	0.0856102	5.10497	3.31e-07	8.84e-05
KLHL5	686.707	0.430561	0.111258	3.86993	0.000108866	0.00675145
PPT1	2147.79	0.427229	0.119237	3.58303	0.000339637	0.0137336
HENMT1	545.085	0.426753	0.102354	4.1694	3.05e-05	0.00270566
ALDH18A1	1340.63	0.423511	0.121256	3.4927	0.000478162	0.0173029
IKZF1	4213.26	0.421639	0.0955653	4.41206	1.02e-05	0.00124024
PRDX2	2323.01	0.418048	0.079044	5.2888	1.23e-07	4.15e-05
PAXX	1616.41	0.417604	0.123864	3.37148	0.000747653	0.0232641
CIC	7493.19	0.415691	0.10699	3.88533	0.000102192	0.00644058
HSPD1	3185.07	0.414907	0.117066	3.5442	0.000393801	0.0150753
PCBP4	740.89	0.414448	0.120746	3.43241	0.000598251	0.020296
NXT1	436.817	0.412633	0.108859	3.79054	0.000150323	0.00811422
ABCA2	5268.34	0.411212	0.0986042	4.17033	3.04e-05	0.00270566
PBX4	819.179	0.409094	0.122219	3.34722	0.000816269	0.0246215
PRXL2A	477.335	0.406926	0.123422	3.29703	0.000977133	0.027645
RAN	3567.75	0.404648	0.122993	3.29002	0.00100181	0.0280869
XRN2	3126.46	0.402123	0.126244	3.18528	0.00144616	0.0357026
FAM177A1	456.276	0.401469	0.122454	3.27854	0.00104345	0.0287858
ADISSP	463.293	0.400495	0.119017	3.36503	0.000765346	0.0236373
RCL1	361.835	0.400464	0.129147	3.10083	0.00192977	0.0429257
STOM	1682.77	0.398597	0.125354	3.17976	0.00147395	0.0360444
SURF4	2213.17	0.397901	0.130878	3.04026	0.00236377	0.0489291
FYCO1	2680.05	0.39181	0.0989546	3.95949	7.51e-05	0.0051755
ABL1	1147.56	0.390369	0.123406	3.16328	0.00156005	0.0374411
IMPDH2	3697.08	0.390241	0.112958	3.45475	0.000550812	0.0191047
TNRC6C	922.928	0.387273	0.0984826	3.9324	8.41e-05	0.00554861
HEATR3	705.785	0.383821	0.126453	3.03528	0.00240316	0.0491539
PAK1	406.287	0.381931	0.125425	3.04509	0.00232608	0.0487344
ST6GALNAC4	574.522	0.381585	0.0999793	3.81664	0.000135282	0.00762693
TACC3	5853.9	0.380642	0.0747926	5.08929	3.59e-07	9.44e-05
HSPE1	753.686	0.379407	0.12225	3.10354	0.00191219	0.0428168
AHCY	915.862	0.378275	0.115539	3.27401	0.00106033	0.0289426
UGCG	667.802	0.378145	0.119463	3.16536	0.0015489	0.0372312
CLIP2	285.56	0.377207	0.110565	3.41164	0.000645729	0.0213462
SRF	2170.43	0.37532	0.0970342	3.86792	0.000109769	0.00675338
TSPO	977.238	0.374452	0.0856536	4.37171	1.23e-05	0.00138501
CACYBP	1276.82	0.367654	0.10646	3.45344	0.000553477	0.0191132
SFMBT2	2334.71	0.366999	0.100858	3.63879	0.000273927	0.0120311
POLD2	1116.33	0.364539	0.112814	3.23132	0.00123221	0.0321619
MAP2K3	1450.08	0.359661	0.107303	3.35184	0.000802769	0.0243927
ZBED1	1280.44	0.359647	0.0965787	3.72387	0.000196191	0.00971805
LRP10	7376.15	0.358396	0.0764105	4.6904	2.73e-06	0.000449736
GLUD1	2684.29	0.358086	0.0817176	4.38199	1.18e-05	0.00135055
RALGDS	6964.55	0.35749	0.105762	3.38013	0.000724507	0.0229086
PM20D2	636.353	0.355663	0.102058	3.48491	0.00049231	0.0174663
NDUFC2	565.108	0.351637	0.0968589	3.63041	0.000282975	0.0123584
DMWD	815.329	0.348691	0.083495	4.17619	2.96e-05	0.0026876
RPL6	26912.9	0.347427	0.106035	3.27653	0.0010509	0.0288375
CAD	2299.32	0.347271	0.100559	3.45342	0.000553529	0.0191132
TP53I13	2135.62	0.347019	0.088	3.94339	8.03e-05	0.00536876
POLR2H	1027.39	0.343663	0.0812047	4.23206	2.32e-05	0.00217586
HSP90AB1	13889.2	0.342303	0.104352	3.28027	0.00103709	0.0286878
PATJ	1642.06	0.340049	0.0924825	3.6769	0.000236088	0.0108293
CCT3	3019.93	0.336083	0.110826	3.03252	0.0024252	0.049409
HNRNPA1	19620.8	0.329773	0.108582	3.0371	0.00238867	0.0490515
POGLUT3	449.172	0.329131	0.0976322	3.37113	0.000748592	0.0232641
PEX5	987.122	0.328855	0.10602	3.10183	0.00192332	0.0429051
VKORC1L1	566.665	0.327267	0.100577	3.25391	0.00113829	0.0305331
INTS10	2147.28	0.326832	0.0903383	3.61786	0.000297046	0.0128643
HSP90AA1	10880	0.325532	0.101691	3.20118	0.00136866	0.0345035
POLD1	1443.14	0.321892	0.101259	3.17892	0.00147827	0.036093
ACTR3	4371.66	0.320769	0.101462	3.16148	0.00156971	0.0376149
STIP1	2358.92	0.319944	0.0982283	3.25715	0.00112537	0.030339
KLHL36	6414.66	0.319675	0.0821635	3.89072	9.99e-05	0.00635073
ERO1A	2049.75	0.319269	0.093706	3.40713	0.000656493	0.0215304
GMIP	4075.37	0.317553	0.103229	3.07619	0.00209663	0.0454631
RNF130	694.906	0.312887	0.0841922	3.71634	0.000202129	0.00991711
TCFL5	329.094	0.310531	0.101683	3.05391	0.0022588	0.0479732
ARL2	692.592	0.302044	0.0880844	3.42903	0.000605734	0.0203985
SLC38A5	566.736	0.298246	0.0918045	3.24871	0.00115928	0.0308823
PABPC1	46856.9	0.293503	0.0787581	3.72664	0.000194048	0.00970492
CDV3	6273.92	0.292937	0.0892779	3.28119	0.00103371	0.0286702
RPS6	61171	0.292929	0.0962779	3.04253	0.00234599	0.048877
SLC43A1	562.186	0.292542	0.0879491	3.32626	0.000880185	0.0260925
PRNP	1975.67	0.289587	0.0734886	3.94057	8.13e-05	0.00540759
ZNF558	1474.01	0.285564	0.0683514	4.17788	2.94e-05	0.00268349
THOP1	994.234	0.27454	0.0873617	3.14257	0.00167473	0.0392221
GNAS	18219.1	0.270613	0.0824123	3.28365	0.00102472	0.028523
LTBP4	2595.01	0.268917	0.0716751	3.7519	0.000175501	0.00906991
RPS19	30782.3	0.268543	0.0842204	3.18857	0.00142979	0.0355248
RPL18A	39002	0.267618	0.0840152	3.18535	0.00144577	0.0357026
CBX6	2964.07	0.265185	0.0685507	3.86844	0.000109532	0.00675338
SOD1	3037.02	0.263171	0.0824909	3.1903	0.00142126	0.0353783
RAI1	1636.93	0.262753	0.0817379	3.21459	0.00130633	0.0333663
NOP58	2081.98	0.258723	0.0754518	3.42898	0.000605844	0.0203985
CFLAR	8414.53	0.257568	0.0841897	3.05938	0.00221797	0.047614
AKT1	4355.84	0.254409	0.0739576	3.43993	0.000581864	0.0199144
LPIN1	3774.61	0.243378	0.0489449	4.97249	6.61e-07	0.000145581
APPL1	1130.41	0.243366	0.0715719	3.4003	0.000673118	0.0219244
RPL7L1	2554.65	0.229171	0.0737005	3.10949	0.00187413	0.0425291
TRIP12	6284.06	0.226169	0.0740422	3.0546	0.00225361	0.0479732
VAV1	2907.91	0.226126	0.0728766	3.10286	0.00191659	0.0428168
PPP2R5C	6236.72	0.223802	0.0724176	3.09044	0.00199861	0.0440149
ARF6	4257.62	0.220563	0.0592191	3.72453	0.000195681	0.00971805
MCMBP	1787.97	0.2163	0.0563112	3.84116	0.000122455	0.0071324
PEBP1	3064.99	0.206969	0.050658	4.08561	4.4e-05	0.0035184
H3-3B	7218.16	0.200101	0.0560251	3.57163	0.000354763	0.0139956
PPM1F	1565.25	0.197788	0.062345	3.17248	0.00151144	0.0365557
PAIP2	2151.41	0.193255	0.0636965	3.03401	0.0024133	0.0492314
VHL	1673.7	0.192771	0.0585128	3.29451	0.000985917	0.0278267
PLEKHB2	1869.43	0.186079	0.0599459	3.10412	0.00190845	0.0428168
GSPT1	3317.32	0.183915	0.0601479	3.05771	0.00223034	0.0477613
YTHDF2	1873.09	0.177288	0.0525351	3.37465	0.000739097	0.0231796
RRP1B	2407.5	0.175396	0.0555957	3.15485	0.00160582	0.0382438
WRNIP1	1863.5	0.170457	0.0534708	3.18785	0.00143336	0.0355565
GGA3	3480.81	-0.143828	0.0425557	-3.37976	0.000725498	0.0229086
SH3BP5L	1391.67	-0.163934	0.0537858	-3.0479	0.0023045	0.0484789
TSC2	3645.41	-0.164334	0.0487483	-3.37107	0.00074876	0.0232641
DIDO1	7052.78	-0.165419	0.0463623	-3.56795	0.00035978	0.0141574
RER1	4442.43	-0.178401	0.0496466	-3.59341	0.000326378	0.0134579
HGS	3998.39	-0.183361	0.0516592	-3.54944	0.000386057	0.0149263
MAPK8IP3	9120.96	-0.187606	0.0550024	-3.41088	0.000647545	0.0213607
CMTR1	3184.08	-0.191921	0.0514441	-3.73067	0.000190969	0.00964426
GOLGB1	4623.4	-0.19553	0.0623062	-3.13821	0.0016998	0.039595
FUS	13149	-0.196445	0.0643521	-3.05266	0.00226819	0.0480035
PCYT1A	2157.29	-0.198178	0.0597777	-3.31525	0.000915598	0.0267838
STRADA	1798.96	-0.198303	0.0574952	-3.44903	0.000562605	0.0193012
MTMR4	2962.98	-0.20014	0.0658985	-3.0371	0.00238866	0.0490515
GAK	5415.4	-0.200383	0.0608376	-3.29373	0.000988672	0.0278267
CD4	8744.15	-0.201543	0.0658841	-3.05905	0.00222039	0.047614
ITPR1	2260.01	-0.204924	0.0643748	-3.18329	0.00145613	0.035778
SKAP1	2183.6	-0.204969	0.0637109	-3.21717	0.00129462	0.0331219
PTPN23	2792.82	-0.2091	0.0646738	-3.23315	0.00122434	0.0320103
BAZ2A	10943.9	-0.212075	0.0658614	-3.22002	0.0012818	0.0330117
ABCB7	777.121	-0.212951	0.0693434	-3.07097	0.00213366	0.0460728
PLXNA3	3821.64	-0.217481	0.0651323	-3.33907	0.000840601	0.0252212
RMC1	968.054	-0.21772	0.0706029	-3.08373	0.00204426	0.0447657
FAM193B	5501.14	-0.218088	0.060382	-3.61181	0.000304069	0.012987
CCNL2	13785.3	-0.221899	0.0688152	-3.22456	0.00126165	0.0327003
ARHGAP17	1737.34	-0.225214	0.0677982	-3.32182	0.000894321	0.0264106
ZNFX1	5388.67	-0.225892	0.0631096	-3.57936	0.000344435	0.0137336
FAM117A	3098.52	-0.225971	0.0602983	-3.74755	0.000178567	0.00913699
UNC119	1384.3	-0.227704	0.0722101	-3.15335	0.00161406	0.0383223
SIRT7	2020.14	-0.229131	0.0601187	-3.81131	0.000138232	0.00773702
RBM33	8392.23	-0.230069	0.0654813	-3.5135	0.000442245	0.0162864
DDHD1	3132.77	-0.231699	0.061262	-3.7821	0.000155514	0.00822895
PNISR	15804.5	-0.232508	0.0701068	-3.31648	0.000911593	0.0267679
ZBTB24	1499.61	-0.233317	0.0615163	-3.79277	0.000148978	0.00811422
NCOA3	4024.12	-0.233356	0.0625421	-3.73118	0.000190585	0.00964426
BMAL1	2107.54	-0.236444	0.0525078	-4.50303	6.7e-06	0.000887722
FBH1	3639.5	-0.237424	0.0765125	-3.10307	0.00191522	0.0428168
SHFL	3663.91	-0.240904	0.0743416	-3.2405	0.00119321	0.0314617
NEMP1	1532.96	-0.244116	0.07842	-3.11293	0.00185243	0.0422353
CHD3	25352.1	-0.245369	0.0695141	-3.52978	0.000415912	0.0156512
ELF1	5411.31	-0.245669	0.0768712	-3.19586	0.00139415	0.0348832
MPPE1	1234	-0.246219	0.0745247	-3.30385	0.000953657	0.0272293
UBQLN2	2183.87	-0.246762	0.051471	-4.79419	1.63e-06	0.000305101
ADAM10	3041.3	-0.247079	0.0765861	-3.22617	0.0012546	0.0326365
HDAC5	3290.15	-0.2506	0.0614255	-4.07974	4.51e-05	0.00354829
TBRG1	3265.07	-0.251685	0.0777047	-3.23899	0.00119954	0.0315245
USF1	2218.26	-0.252442	0.063606	-3.96883	7.22e-05	0.00502147
MTMR14	1748.41	-0.256359	0.0767788	-3.33893	0.000841033	0.0252212
MAP4K4	4918.78	-0.256663	0.0732864	-3.50219	0.000461457	0.0168737
N4BP2L1	1357.72	-0.257924	0.0738537	-3.49236	0.000478777	0.0173029
ZFAND2B	1428.74	-0.2593	0.0725292	-3.57511	0.000350078	0.0138519
CD5	10458.4	-0.259439	0.0494984	-5.24136	1.59e-07	5.08e-05
SUN1	4505.5	-0.260587	0.0855331	-3.04662	0.00231432	0.0486196
STK4	8935.63	-0.260785	0.0763771	-3.41444	0.000639126	0.0211731
AP5Z1	1720.99	-0.261366	0.072988	-3.58095	0.000342351	0.0137336
RNASET2	6457.52	-0.262788	0.0716099	-3.66971	0.000242828	0.0109393
PPP3CC	1753.88	-0.263856	0.0783268	-3.36865	0.000755368	0.0233949
WBP2	4768.87	-0.264998	0.0743319	-3.56506	0.000363777	0.0142785
XRCC3	950.914	-0.265442	0.0841206	-3.15549	0.00160227	0.0382178
NAPA	2022.07	-0.268476	0.0797038	-3.36843	0.000755987	0.0233949
STAT6	11598.9	-0.272216	0.0701368	-3.88122	0.000103935	0.00652395
APBB1	2857.79	-0.272274	0.0723441	-3.7636	0.000167487	0.00880245
C2orf68	2478.63	-0.272756	0.0672748	-4.05435	5.03e-05	0.00383968
UVSSA	2310.68	-0.274514	0.0762516	-3.6001	0.000318092	0.013365
DMAC2L	796.507	-0.274738	0.0849214	-3.23521	0.00121555	0.0318343
DIAPH1	6006.08	-0.276088	0.078475	-3.51817	0.000434533	0.0160405
N4BP2L2	5277.67	-0.276709	0.0793214	-3.48845	0.00048583	0.0173556
PPM1M	2870.04	-0.279986	0.0824607	-3.39539	0.000685302	0.0220263
LAPTM5	22438.1	-0.281466	0.0466948	-6.02777	1.66e-09	1.52e-06
LMBR1L	3173.81	-0.282187	0.0794846	-3.55021	0.000384922	0.0149196
ZNF512	1830.49	-0.282452	0.0789286	-3.57858	0.000345467	0.0137336
HPCAL1	2986.19	-0.283765	0.0632694	-4.48502	7.29e-06	0.000941949
LRRK1	1959.92	-0.284594	0.0939699	-3.02856	0.00245721	0.0497995
NFRKB	3420.04	-0.286338	0.0897546	-3.19023	0.00142161	0.0353783
CCDC88C	10157.5	-0.286946	0.087121	-3.29365	0.000988939	0.0278267
NUB1	3705.12	-0.287579	0.0830903	-3.46104	0.000538084	0.0187893
MED12	4959.9	-0.287766	0.0612661	-4.69699	2.64e-06	0.00044016
TMEM131L	2897.08	-0.288623	0.0813682	-3.54712	0.000389469	0.0149835
TRBC1	13722.2	-0.290067	0.0713135	-4.06749	4.75e-05	0.00366995
CCDC88B	6833.09	-0.29117	0.0849568	-3.42727	0.000609689	0.0204602
IRAG2	1244.61	-0.291355	0.0747106	-3.89978	9.63e-05	0.00614296
MAX	4538.07	-0.292442	0.0716054	-4.08408	4.43e-05	0.0035184
ENTPD4	5739.53	-0.294136	0.092741	-3.17159	0.00151608	0.0365557
ALDH5A1	859.048	-0.294149	0.0962441	-3.05628	0.00224099	0.0477912
B4GALT3	2102.44	-0.295529	0.0928939	-3.18136	0.00146583	0.0359025
TRIM56	8175.24	-0.295856	0.0744357	-3.97466	7.05e-05	0.00492225
MED28	3825.89	-0.295989	0.0715391	-4.13745	3.51e-05	0.00299166
ARSA	2642.94	-0.297258	0.0887115	-3.35084	0.00080568	0.024397
BCLAF3	577.21	-0.297284	0.0961664	-3.09135	0.00199246	0.0439712
PHKB	1173.71	-0.297308	0.0896546	-3.31614	0.000912686	0.0267679
CASP1	1178.64	-0.298537	0.0807703	-3.69613	0.000218915	0.0102657
RAD9A	1055.11	-0.300262	0.080056	-3.75064	0.000176381	0.00908511
NEDD9	805.771	-0.301755	0.0885696	-3.40698	0.000656856	0.0215304
PGAP3	880.841	-0.302303	0.0932683	-3.24122	0.00119019	0.0314357
KAT2B	1992.83	-0.303076	0.092475	-3.27738	0.00104775	0.0288375
IFFO1	1945.39	-0.304079	0.0671375	-4.52921	5.92e-06	0.000798194
HMCES	1951.75	-0.308416	0.0704625	-4.37703	1.2e-05	0.00137149
ITPKB	9958.1	-0.30851	0.0611253	-5.04718	4.48e-07	0.000108622
MARCHF8	2382.33	-0.309005	0.0743222	-4.15764	3.22e-05	0.00276966
RUBCN	2742.73	-0.31164	0.0993533	-3.13668	0.0017087	0.0396788
DDX60	778.288	-0.311985	0.0830812	-3.75518	0.000173214	0.00898165
TSC22D3	3988.86	-0.313148	0.0791866	-3.95455	7.67e-05	0.00521417
CCDC186	1215.84	-0.313595	0.086596	-3.62135	0.000293066	0.0127632
SLCO3A1	633.277	-0.314225	0.0892387	-3.52118	0.000429632	0.0158974
TBC1D17	2940.02	-0.317708	0.0892037	-3.56161	0.000368593	0.0143946
TAPBPL	1618.6	-0.318854	0.102064	-3.12407	0.00178366	0.0407875
BTN3A2	15487.2	-0.319934	0.100114	-3.19569	0.00139497	0.0348832
UNKL	2373.36	-0.321326	0.084148	-3.81858	0.00013422	0.00759469
IGF2R	1066.41	-0.324277	0.0919821	-3.52544	0.00042278	0.0157947
IRF3	6874.91	-0.325252	0.0858196	-3.78995	0.00015068	0.00811422
NKTR	16423	-0.327743	0.0974657	-3.36265	0.000771977	0.0237005
CDK11A	4333.48	-0.328274	0.10558	-3.10924	0.00187567	0.0425291
DYNLT1	930.871	-0.329451	0.0788415	-4.17865	2.93e-05	0.00268349
RCSD1	5656.2	-0.330064	0.084319	-3.91446	9.06e-05	0.00590232
TSC1	3445.4	-0.332689	0.0815716	-4.07849	4.53e-05	0.00354935
DGKA	18735.3	-0.332787	0.107145	-3.10594	0.00189673	0.0428048
MAN2C1	5132.49	-0.334155	0.0647666	-5.15937	2.48e-07	7.09e-05
TBC1D1	1442.45	-0.334773	0.0857394	-3.90455	9.44e-05	0.00605236
KLHL22	1265.03	-0.335238	0.0891657	-3.75972	0.000170102	0.00889617
ZNF506	1540.45	-0.335722	0.104188	-3.22228	0.00127173	0.0328069
MINK1	8745.31	-0.336161	0.108469	-3.09913	0.00194092	0.0430502
LBH	16288.7	-0.342354	0.0932817	-3.67011	0.000242447	0.0109393
ZNF767P	1633.14	-0.342687	0.0781846	-4.38305	1.17e-05	0.00135055
CENATAC	1013.57	-0.342951	0.0971265	-3.53097	0.000414037	0.0156186
UBA7	6868.68	-0.344188	0.10541	-3.26521	0.00109382	0.0296478
CD28	6562.07	-0.347058	0.102226	-3.39501	0.000686263	0.0220263
CTDSP2	11831.8	-0.348553	0.111997	-3.11216	0.00185727	0.0422835
RABEP2	865.091	-0.348887	0.114713	-3.04138	0.00235495	0.048877
EIF4E3	1278.37	-0.350705	0.0764385	-4.58807	4.47e-06	0.000636331
ANXA6	7527.95	-0.350925	0.0609788	-5.75486	8.67e-09	5.6e-06
IL27RA	4435.5	-0.351469	0.10058	-3.49441	0.000475112	0.0172509
SALL2	457.928	-0.351955	0.100807	-3.49138	0.000480533	0.0173069
FAM78A	6246.24	-0.352977	0.0997064	-3.54017	0.000399875	0.0152326
ABI2	1218.17	-0.353493	0.110289	-3.20515	0.00134994	0.0342544
MSTO1	1480.71	-0.354945	0.102652	-3.45774	0.000544719	0.0189357
TRIM5	846.178	-0.356494	0.0862558	-4.13299	3.58e-05	0.00301723
PBXIP1	18285.3	-0.358326	0.100095	-3.57987	0.000343759	0.0137336
ADI1	1002.82	-0.362021	0.088884	-4.07296	4.64e-05	0.00361644
ARHGAP9	8228.12	-0.364479	0.109975	-3.3142	0.000919052	0.0267838
PDP1	864.176	-0.366545	0.099717	-3.67586	0.000237053	0.0108415
RABL2A	1145.13	-0.366617	0.101564	-3.60972	0.000306526	0.013056
MYADM	1464.1	-0.368787	0.112543	-3.27685	0.0010497	0.0288375
AKAP9	3673.74	-0.370205	0.0905186	-4.08982	4.32e-05	0.00350426
ITGB2	10235.7	-0.370784	0.114856	-3.22825	0.0012455	0.0324542
NFKBID	465.582	-0.371756	0.0968012	-3.84041	0.00012283	0.0071324
EVL	33870.9	-0.372268	0.0910794	-4.08729	4.36e-05	0.0035184
EMP3	2583.85	-0.376863	0.0989428	-3.8089	0.000139587	0.00778473
OPTN	3559.37	-0.377598	0.10988	-3.43645	0.000589388	0.0200833
ARHGEF1	25464.9	-0.377879	0.0620163	-6.09323	1.11e-09	1.07e-06
SYTL1	4114.93	-0.386353	0.123324	-3.13283	0.00173127	0.039943
PHF1	6032.41	-0.387487	0.0860884	-4.50103	6.76e-06	0.000888527
C12orf57	3084.08	-0.389086	0.118624	-3.28001	0.00103805	0.0286878
NMT2	2062.48	-0.390966	0.0903443	-4.32751	1.51e-05	0.0015905
VAMP2	6296.86	-0.391821	0.0825839	-4.74452	2.09e-06	0.000360044
PLCG1	14515.6	-0.39326	0.0806187	-4.87803	1.07e-06	0.000215753
THEMIS2	1874.49	-0.394064	0.125995	-3.12761	0.00176232	0.0405385
IL2RG	14496.3	-0.395957	0.068402	-5.78867	7.09e-09	4.78e-06
CDCA7L	673.357	-0.397685	0.105788	-3.75926	0.000170418	0.00889617
TMEM104	512.679	-0.397762	0.11985	-3.31883	0.000903951	0.0266442
SESN1	1175.42	-0.399644	0.0718474	-5.5624	2.66e-08	1.29e-05
IL11RA	4146.66	-0.401385	0.106822	-3.75752	0.000171603	0.00892795
SERTAD2	1808.4	-0.40304	0.121594	-3.31465	0.000917585	0.0267838
CALCOCO1	5753.6	-0.403925	0.0753652	-5.35957	8.34e-08	3.08e-05
DNHD1	4550.06	-0.404096	0.111813	-3.61402	0.000301483	0.0129538
SMPD1	1136.02	-0.404535	0.121727	-3.32329	0.000889624	0.026322
CCND3	4618.34	-0.406217	0.102178	-3.97556	7.02e-05	0.00492225
ZNF224	2138.3	-0.408341	0.111645	-3.6575	0.000254689	0.0113408
NFATC3	4964.16	-0.408945	0.124265	-3.29092	0.000998587	0.0280473
CRIM1	296.599	-0.410187	0.11111	-3.69172	0.000222742	0.0103395
PRKD2	3507.1	-0.418061	0.0844918	-4.94795	7.5e-07	0.000159289
LYRM9	320.52	-0.418077	0.126293	-3.31038	0.000931694	0.0268251
NPC2	709.789	-0.418125	0.110422	-3.78661	0.000152715	0.00819271
SYNGAP1	1409.16	-0.418282	0.132815	-3.14935	0.00163634	0.038556
CTC1	8478.67	-0.421295	0.128886	-3.26873	0.0010803	0.0293841
LY9	4029.4	-0.423125	0.118004	-3.58567	0.000336209	0.0137173
STAT2	5077.34	-0.425777	0.104338	-4.08076	4.49e-05	0.00354829
PCDH12	278.969	-0.429297	0.13844	-3.10095	0.00192899	0.0429257
CA5B	752.559	-0.435365	0.118652	-3.66927	0.000243249	0.0109393
NAGK	2078.44	-0.438224	0.112713	-3.88796	0.000101088	0.00639704
ARHGAP25	4568.69	-0.440444	0.126436	-3.48354	0.000494833	0.0174913
RASSF3	3465.59	-0.441542	0.124286	-3.55262	0.00038142	0.0148209
CICP27	514.046	-0.442344	0.122739	-3.60393	0.000313436	0.0132412
BTN2A1	3295.8	-0.443196	0.0871418	-5.08592	3.66e-07	9.45e-05
FLCN	1843.77	-0.449155	0.12603	-3.56387	0.000365425	0.0143069
RENBP	281.69	-0.450637	0.133388	-3.3784	0.00072908	0.0229749
TRAV19	271.737	-0.452242	0.143991	-3.14076	0.0016851	0.0393705
TRAV26-1	248.094	-0.455152	0.129257	-3.5213	0.000429442	0.0158974
EPHX1	1910.1	-0.455566	0.124577	-3.6569	0.000255286	0.0113408
RAB8B	1263.08	-0.456116	0.130746	-3.48857	0.000485608	0.0173556
FAM117B	1307.63	-0.459242	0.116571	-3.9396	8.16e-05	0.00540759
TRIM69	736.736	-0.462585	0.145955	-3.16937	0.00152768	0.0367783
CARMIL1	304.435	-0.462809	0.121832	-3.79876	0.00014542	0.00799501
MAP3K1	4797.57	-0.463535	0.10578	-4.38206	1.18e-05	0.00135055
DHRS3	1609.12	-0.464484	0.12138	-3.8267	0.000129874	0.00742866
IQSEC1	5083.27	-0.464784	0.124465	-3.73426	0.000188268	0.0095985
C2CD2L	1795.34	-0.465358	0.135501	-3.43436	0.000593955	0.0201945
IRF9	1804.53	-0.465944	0.138513	-3.36389	0.000768514	0.023641
CACNA1I	5082.84	-0.466562	0.140885	-3.31166	0.000927455	0.0268251
LAX1	1152.9	-0.466741	0.10878	-4.29068	1.78e-05	0.00179327
PYGM	424.823	-0.468122	0.144367	-3.24259	0.0011845	0.0313386
RARA	1886.37	-0.468761	0.146085	-3.20882	0.00133281	0.033931
GLS	2991.77	-0.469971	0.0784253	-5.99259	2.07e-09	1.74e-06
NDRG2	671.238	-0.470118	0.114221	-4.11585	3.86e-05	0.00319832
LINC01145	2686.57	-0.475458	0.128936	-3.68756	0.000226416	0.0104165
ZBTB18	3299.23	-0.477173	0.154367	-3.09116	0.00199379	0.0439712
TBC1D8	187.34	-0.478057	0.144904	-3.29913	0.00096985	0.02759
SMCHD1	9454.35	-0.479305	0.112634	-4.25543	2.09e-05	0.00202182
GPSM3	3697.3	-0.484391	0.155829	-3.10848	0.00188049	0.0425623
ANKRD23	432.755	-0.484785	0.15097	-3.21114	0.0013221	0.0337136
BTN3A1	16379	-0.485909	0.135774	-3.57882	0.000345149	0.0137336
NBPF9	2532.34	-0.48683	0.148161	-3.28581	0.0010169	0.0284072
CD48	8063.96	-0.488204	0.157327	-3.10312	0.00191495	0.0428168
LPAR5	521.29	-0.49058	0.136637	-3.5904	0.000330167	0.0135421
BTN3A3	8781.38	-0.490943	0.0977905	-5.02035	5.16e-07	0.000121279
TMEM63A	20035.3	-0.492809	0.115129	-4.28048	1.86e-05	0.00186535
SEMA4C	2785.07	-0.495444	0.156071	-3.17448	0.00150104	0.0365336
AMT	381.998	-0.498164	0.16245	-3.06657	0.00216533	0.0466268
TRAF3IP3	14816.9	-0.501675	0.104876	-4.78352	1.72e-06	0.000310537
IGFLR1	2328.11	-0.503355	0.101262	-4.97083	6.67e-07	0.000145581
PARP12	3467.19	-0.505272	0.104875	-4.81787	1.45e-06	0.000288416
ZNF44	1315.56	-0.506625	0.121373	-4.17413	2.99e-05	0.00269631
GPR174	1926.02	-0.508667	0.1065	-4.77621	1.79e-06	0.000318332
CYTH1	14790.8	-0.510449	0.114675	-4.45127	8.54e-06	0.00107601
TESPA1	7057.73	-0.510572	0.137229	-3.72057	0.000198772	0.00979553
CICP14	1475.52	-0.512791	0.110855	-4.62577	3.73e-06	0.000545866
ITGAL	21032.9	-0.513363	0.114169	-4.49652	6.91e-06	0.00089994
SNRK	4448	-0.514642	0.15962	-3.22417	0.00126338	0.0327003
ADAM17	598.115	-0.515465	0.150611	-3.42249	0.00062051	0.020725
ADD3	9198	-0.518	0.148403	-3.49051	0.000482104	0.0173069
TXNIP	25246.4	-0.520077	0.122165	-4.25717	2.07e-05	0.00201874
EVI2B	3345.72	-0.526159	0.142365	-3.69584	0.000219165	0.0102657
VAMP1	3779.85	-0.531208	0.1114	-4.76849	1.86e-06	0.000327008
NLRC5	19337.5	-0.531479	0.0442177	-12.0196	2.8e-33	4.35e-29
CDC25B	12850.2	-0.531479	0.147123	-3.61248	0.000303284	0.012987
APOL6	4918.18	-0.536353	0.141706	-3.78497	0.00015373	0.00820182
ICAM2	2386.56	-0.537474	0.134947	-3.98284	6.81e-05	0.00484303
SH2D3A	1011.93	-0.538232	0.149285	-3.60541	0.000311662	0.0132301
MSTO2P	462.622	-0.543653	0.116217	-4.67789	2.9e-06	0.000463259
UBXN11	2111.31	-0.543771	0.0988897	-5.49877	3.82e-08	1.69e-05
SIRPG	1350.26	-0.544967	0.123765	-4.40326	1.07e-05	0.00127177
GABBR1	895.424	-0.547543	0.144465	-3.79013	0.000150566	0.00811422
ATP2B1	942.993	-0.548798	0.146433	-3.74777	0.000178417	0.00913699
AXIN2	970.75	-0.558939	0.170665	-3.27507	0.00105638	0.0289365
MAST3	3754.36	-0.561835	0.114636	-4.90103	9.53e-07	0.000194488
CD27	4609.76	-0.573882	0.124967	-4.59227	4.38e-06	0.00062942
HLA-E	10094.5	-0.575729	0.182696	-3.15129	0.00162553	0.0383595
TRAV13-1	404.133	-0.582033	0.156449	-3.72026	0.000199019	0.00979553
TMC6	10646.1	-0.584138	0.174165	-3.35394	0.000796699	0.0243441
TRAV9-2	297.114	-0.589163	0.14044	-4.19514	2.73e-05	0.00253178
VCL	1109.06	-0.592441	0.160109	-3.70024	0.000215394	0.0101813
SPTBN1	8078.2	-0.597697	0.185326	-3.22511	0.00125926	0.0327003
PELI1	1021.51	-0.600174	0.108396	-5.53689	3.08e-08	1.45e-05
SFMBT1	1150.16	-0.603419	0.179931	-3.35361	0.000797652	0.0243441
TRAV8-4	234.549	-0.607476	0.187553	-3.23896	0.00119965	0.0315245
DGKD	3492.81	-0.608998	0.173825	-3.50351	0.000459167	0.0168296
SAMD9L	2661.79	-0.609119	0.120593	-5.05105	4.39e-07	0.000108134
LRCH4	7841.72	-0.620597	0.149204	-4.15938	3.19e-05	0.00276394
APOL3	6413.24	-0.62427	0.137298	-4.54683	5.45e-06	0.000747195
TRAV6	103.075	-0.625508	0.196463	-3.18384	0.00145337	0.0357667
FAM111A	3833.95	-0.626259	0.114021	-5.49251	3.96e-08	1.71e-05
SBK1	2637.84	-0.628431	0.133243	-4.71644	2.4e-06	0.000408901
KCTD7	2104.28	-0.629571	0.0847197	-7.43122	1.08e-13	4.17e-10
OSBPL3	1125.34	-0.637923	0.188258	-3.38857	0.000702592	0.0224598
CARD16	130.871	-0.638573	0.208038	-3.06951	0.00214414	0.0462346
ABCA7	9448.35	-0.638617	0.17147	-3.72438	0.000195798	0.00971805
GCNT4	1094.64	-0.638683	0.147099	-4.34185	1.41e-05	0.00152121
TRAV41	115.052	-0.646253	0.205477	-3.14513	0.00166011	0.0389384
NELL2	9503.88	-0.646425	0.185788	-3.47936	0.000502605	0.01771
TRAC	19075.1	-0.650207	0.100833	-6.44838	1.13e-10	1.95e-07
IPCEF1	2876.98	-0.651316	0.164583	-3.95738	7.58e-05	0.00519844
TRAV26-2	89.4981	-0.653254	0.213373	-3.06156	0.00220186	0.0473476
PAQR8	1495.3	-0.657305	0.171547	-3.83164	0.000127292	0.00733659
RARG	1686.45	-0.663056	0.0997119	-6.64972	2.94e-11	6.5e-08
TRAV30	79.9097	-0.666961	0.194509	-3.42895	0.000605919	0.0203985
TMC8	14916.9	-0.667237	0.196481	-3.39594	0.000683922	0.0220263
TRAV17	241.795	-0.673685	0.161855	-4.16227	3.15e-05	0.00274457
SAP25	2303.56	-0.682966	0.160946	-4.24344	2.2e-05	0.0021066
RIN3	4785.95	-0.683604	0.14272	-4.78982	1.67e-06	0.000308104
POU2F2	2470.65	-0.686804	0.178247	-3.85311	0.000116627	0.00690145
PSMB9	954.373	-0.687139	0.146831	-4.6798	2.87e-06	0.000463259
FHIT	1566.44	-0.687459	0.223355	-3.07788	0.0020848	0.0453971
IL24	427.555	-0.691246	0.220411	-3.13616	0.00171174	0.0396788
PECAM1	2212.17	-0.702823	0.231035	-3.04206	0.00234964	0.048877
CD52	7216.82	-0.706521	0.162169	-4.35669	1.32e-05	0.00146231
TRAV25	115.431	-0.715078	0.194893	-3.66908	0.000243425	0.0109393
TNFAIP8L2	771.966	-0.718106	0.185832	-3.86427	0.000111423	0.00682809
TRAV20	146.569	-0.71956	0.183972	-3.91126	9.18e-05	0.00595617
P2RX7	779.582	-0.719992	0.225677	-3.19036	0.00142095	0.0353783
TRAV8-2	386.338	-0.7308	0.217953	-3.35301	0.000799381	0.0243489
XAF1	2601.92	-0.735596	0.17138	-4.29219	1.77e-05	0.00179327
SAMHD1	6643.75	-0.735848	0.205528	-3.58028	0.000343224	0.0137336
TRAV8-3	363.207	-0.737127	0.235061	-3.1359	0.00171329	0.0396788
IFIT2	449.684	-0.738493	0.144644	-5.10558	3.3e-07	8.84e-05
TNFRSF14	8003.98	-0.74046	0.239702	-6.17817	0.00401561	0.0884137
TRAV4	341.945	-0.753184	0.185347	-4.06363	4.83e-05	0.00370826
ADGRF3	103.516	-0.753849	0.192842	-3.90916	9.26e-05	0.00598307
HSPG2	1327.86	-0.754744	0.213115	-3.54148	0.000397882	0.015194
CD40LG	928.307	-0.761387	0.210369	-3.6193	0.000295406	0.0128291
LAIR1	307.082	-0.762403	0.245921	-3.1002	0.0019339	0.0429559
GRIN2C	81.4424	-0.765818	0.189087	-4.05008	5.12e-05	0.0038912
TRAV35	72.1823	-0.768103	0.213582	-3.5963	0.000322777	0.0134254
ITGB7	6348.3	-0.769591	0.16864	-4.56352	5.03e-06	0.000708767
IFI44	427.457	-0.769659	0.168722	-4.56169	5.07e-06	0.000708767
EPHX2	2440.78	-0.777884	0.153984	-5.05173	4.38e-07	0.000108134
FGF9	175.992	-0.781312	0.221595	-3.52586	0.000422108	0.0157947
TRAV13-2	204.118	-0.782126	0.202551	-3.86138	0.000112749	0.00688214
TRAV12-3	265.951	-0.795452	0.184728	-4.30608	1.66e-05	0.00170823
PKD1L2	85.9088	-0.813649	0.185561	-4.38481	1.16e-05	0.00135055
KALRN	153.995	-0.814847	0.26825	-3.03764	0.00238436	0.0490515
TRAV21	230.105	-0.819229	0.185459	-4.41731	9.99e-06	0.00122001
NAB2	1267.85	-0.822439	0.094222	-8.72874	2.58e-18	1.33e-14
NOSIP	5039.71	-0.824532	0.144865	-5.69172	1.26e-08	7.5e-06
CXorf65	315.206	-0.832776	0.22459	-3.70798	0.000208916	0.0101295
TRAV8-6	274.846	-0.835283	0.177424	-4.70784	2.5e-06	0.000421899
TRAV12-1	237.041	-0.841123	0.254297	-3.30765	0.000940832	0.0269624
ADA2	4149.65	-0.85811	0.20568	-4.17206	3.02e-05	0.00270524
TTYH2	695.89	-0.893315	0.226271	-3.94799	7.88e-05	0.00531252
ZBP1	379.969	-0.898991	0.207267	-4.33736	1.44e-05	0.00153132
CETP	224.867	-0.916204	0.171665	-5.33715	9.44e-08	3.4e-05
TRAV24	65.995	-0.928466	0.244367	-3.79947	0.000145007	0.00799501
CEMP1	115.9	-0.930119	0.30137	-3.0863	0.00202663	0.0444425
TMEM45B	428.191	-0.947366	0.250376	-3.78377	0.000154472	0.00820182
FCMR	12945	-0.958352	0.252872	-3.78987	0.000150729	0.00811422
TAGAP	3175.23	-0.9599	0.17435	-5.5056	3.68e-08	1.68e-05
RAP1GAP2	288.074	-0.975275	0.31054	-3.14058	0.00168615	0.0393705
SLC14A1	139.667	-0.975302	0.311916	-3.12681	0.00176715	0.0405786
GBP4	6554.09	-0.985475	0.197474	-4.99041	6.03e-07	0.00013737
ARG2	71.7493	-1.01408	0.330071	-3.0723	0.00212417	0.0459319
SMTNL1	174.274	-1.01719	0.251482	-4.04478	5.24e-05	0.00396094
CD38	309.238	-1.02148	0.228985	-4.46091	8.16e-06	0.00103717
GBP1	4586.19	-1.0255	0.255333	-4.01631	5.91e-05	0.00436442
IFIT3	176.809	-1.04827	0.308527	-3.39765	0.000679673	0.0220263
TLDC2	287.237	-1.07164	0.197136	-5.43604	5.45e-08	2.12e-05
TRAJ3	80.5229	-1.07389	0.315708	-3.40154	0.000670074	0.0218712
WNT7A	337.22	-1.11288	0.2716	-4.09748	4.18e-05	0.00342619
PTGIR	151.509	-1.11784	0.240134	-4.65506	3.24e-06	0.000497172
CORO7	3761.77	-1.14193	0.271859	-8.72623	0.000211015	0.0102508
TIMD4	226.903	-1.15885	0.377153	-3.07264	0.00212176	0.0459319
MGAT5B	209.102	-1.17063	0.171584	-6.82251	8.95e-12	2.31e-08
RAB37	1178.86	-1.19149	0.270448	-4.40563	1.05e-05	0.00126771
TPM2	1742.87	-1.21375	0.242674	-5.00155	5.69e-07	0.000131603
STAP1	68.0463	-1.21555	0.316773	-3.8373	0.000124394	0.00719629
COL5A3	800.02	-1.24675	0.223325	-5.58265	2.37e-08	1.18e-05
IFI44L	323.785	-1.26349	0.41033	-3.07921	0.00207549	0.0452579
STAT1	19165.3	-1.27913	0.208878	-6.12382	9.14e-10	9.59e-07
AIRE	35.4616	-1.32482	0.359126	-3.68902	0.000225117	0.0104165
SCNN1A	81.9024	-1.33131	0.419735	-3.17179	0.001515	0.0365557
LTB	4773.24	-1.37838	0.332957	-8.29178	0.000125136	0.00802198
TAP1	5186.5	-1.38272	0.310312	-8.73808	0.000958725	0.0273433
ISM1	39.8169	-1.4236	0.343193	-4.14809	3.35e-05	0.00287175
PLK2	72.2889	-1.56951	0.450582	-3.4833	0.000495272	0.0174913
DACT1	182.621	-1.64394	0.312775	-5.256	1.47e-07	4.86e-05
AK5	654.006	-1.67084	0.42794	-3.90437	9.45e-05	0.00605236
GCOM1	65.9756	-1.85208	0.483559	-3.83009	0.000128094	0.00735544
IGLV2-14	159.269	-1.99803	0.655919	-3.04615	0.0023179	0.048629
GDF10	29.7884	-2.33806	0.710878	-3.28897	0.00100555	0.0281409
LRRN3	2400.5	-2.54108	0.762931	-3.33069	0.000866316	0.02578
RAB4B-EGLN2	28.2495	-2.58163	0.788422	-3.27443	0.00105875	0.0289426
NCR3	338.246	-2.72628	0.716262	-7.61931	0.000302201	0.0160318
SPICP2	48.6048	-2.86857	0.749789	-3.82584	0.000130327	0.00742866
LRP5L	27.2092	-3.49659	0.866934	-4.03329	5.5e-05	0.00411961
MYZAP	25.4764	-4.26522	1.01066	-4.22023	2.44e-05	0.00227944
TBC1D3C	64.7332	-5.30047	1.62309	-3.26567	0.00109205	0.0296478
HSPA1L	22.4673	-10.1356	3.01973	-3.35647	0.000789453	0.0241891
