# Supplementary material for: Soluble CD14 promotes Th17 expansion and differentiation through gamma-aminobutyric acid and expands non-canonical innate lymphoid cells
Source: PNAS Nexus. 2025 Dec 29;5(1):pgaf406. doi: 10.1093/pnasnexus/pgaf406 (PMC12781096; doi:10.1093/pnasnexus/pgaf406)
Supplement: pgaf406_Supplementary_Data [file pgaf406_supplementary_data.zip › PNASNEXUS-PNASNEXUS-2025-00909RR-s04.xls]

## Sheet: Fig 5D-related
ensembl_gene_id	baseMean	log2FoldChange	lfcSE	stat	pvalue	padj	external_gene_name
ENSG00000228892	89.1084	10.4472	2.98707	3.49746	0.000469711	0.00990258	AGPAT1
ENSG00000236873	89.1084	10.4472	2.98707	3.49746	0.000469711	0.00990258	AGPAT1
ENSG00000236011	26.6204	8.42637	2.64227	3.18906	0.00142736	0.0192688	GPANK1
ENSG00000112116	147.815	5.05063	1.01801	4.96127	7e-07	0.000192763	IL17F
ENSG00000227739	4816.55	4.50217	0.869813	5.17602	2.27e-07	0.000102092	TUBB
ENSG00000277943	26.0809	3.5869	1.0704	3.35099	0.000805228	0.013852	CCL4
ENSG00000261459	32.4662	3.54309	0.932018	3.80153	0.000143807	0.00481397
ENSG00000152253	48.5725	3.20729	0.935778	3.42741	0.000609375	0.0117931	SPC25
ENSG00000232569	128.683	3.15309	1.14574	2.752	0.00592319	0.0458046	GABBR1
ENSG00000188985	25.7046	3.10487	0.927669	3.34696	0.000817039	0.0139582	DHFRP1
ENSG00000250264	106.431	3.06094	0.822137	3.72315	0.000196752	0.00584864
ENSG00000107130	57.4905	2.98181	0.599248	4.97593	6.49e-07	0.000189242	NCS1
ENSG00000231641	312.886	2.93736	0.807689	3.63675	0.000276103	0.00719951	TRIM26
ENSG00000227715	9687.81	2.64045	0.949403	2.78116	0.00541645	0.0438862	HLA-A
ENSG00000277632	82.0483	2.5882	0.885191	2.92389	0.00345686	0.0333632	CCL3
ENSG00000100453	1448.25	2.5492	0.598763	4.25745	2.07e-05	0.00156446	GZMB
ENSG00000145386	115.668	2.51851	0.707361	3.56043	0.00037025	0.00863139	CCNA2
ENSG00000111537	544.219	2.51083	0.751526	3.34098	0.000834846	0.0141647	IFNG
ENSG00000128578	191.041	2.35804	0.591583	3.98598	6.72e-05	0.00295592	STRIP2
ENSG00000182022	29.2499	2.27773	0.655838	3.47301	0.000514655	0.0105508	CHST15
ENSG00000120949	130.114	2.25293	0.364363	6.18322	6.28e-10	2.33e-06	TNFRSF8
ENSG00000073150	25.9414	2.20344	0.664033	3.31827	0.000905765	0.0147776	PANX2
ENSG00000163040	28.7941	2.18974	0.50521	4.3343	1.46e-05	0.00132641	CCDC74A
ENSG00000177494	625.112	2.18206	0.455078	4.79491	1.63e-06	0.000340685	ZBED2
ENSG00000128342	469.679	2.15827	0.684391	3.15357	0.00161288	0.0207833	LIF
ENSG00000088826	59.7994	2.1515	0.756893	2.84254	0.00447561	0.0389579	SMOX
ENSG00000263513	29.8607	2.14257	0.722864	2.964	0.00303672	0.0306602	FAM72C
ENSG00000111424	674.567	2.10916	0.347578	6.06817	1.29e-09	2.4e-06	VDR
ENSG00000158402	43.2917	2.08261	0.470166	4.42951	9.44e-06	0.00104757	CDC25C
ENSG00000117399	369.324	2.07108	0.374871	5.52479	3.3e-08	2.72e-05	CDC20
ENSG00000234964	51.0262	2.05601	0.476792	4.31217	1.62e-05	0.00139023	FABP5P7
ENSG00000160200	34.3716	2.05022	0.442292	4.63543	3.56e-06	0.000569258	CBS
ENSG00000184557	1993.86	1.99814	0.600939	3.32503	0.00088409	0.0145424	SOCS3
ENSG00000089685	356.066	1.99014	0.353137	5.63561	1.74e-08	1.62e-05	BIRC5
ENSG00000175063	329.932	1.96566	0.379623	5.17791	2.24e-07	0.000102092	UBE2C
ENSG00000167768	321.464	1.92649	0.553657	3.47957	0.000502225	0.0103596	KRT1
ENSG00000100298	117.501	1.89603	0.414488	4.57438	4.78e-06	0.000689235	APOBEC3H
ENSG00000123685	182.302	1.88097	0.503171	3.73824	0.000185313	0.00565907	BATF3
ENSG00000136982	59.1739	1.86435	0.42492	4.38753	1.15e-05	0.00115914	DSCC1
ENSG00000143333	154.275	1.8527	0.386893	4.78865	1.68e-06	0.000346605	RGS16
ENSG00000162772	80.2926	1.8478	0.532804	3.46806	0.000524226	0.0106734	ATF3
ENSG00000142949	98.9732	1.84621	0.50445	3.65985	0.000252365	0.00673411	PTPRF
ENSG00000157456	199.178	1.83232	0.38652	4.74055	2.13e-06	0.000406138	CCNB2
ENSG00000024526	37.4548	1.83062	0.403819	4.53326	5.81e-06	0.000784781	DEPDC1
ENSG00000186806	38.4841	1.81338	0.472627	3.83681	0.000124641	0.00439764	VSIG10L
ENSG00000177602	121.244	1.80739	0.29405	6.14654	7.92e-10	2.35e-06	HASPIN
ENSG00000127564	317.631	1.8028	0.387443	4.65306	3.27e-06	0.000540084	PKMYT1
ENSG00000178860	197.327	1.80204	0.417347	4.31784	1.58e-05	0.00138196	MSC
ENSG00000164045	138.773	1.79809	0.511921	3.51243	0.000444031	0.00960646	CDC25A
ENSG00000138180	215.579	1.79582	0.356746	5.0339	4.81e-07	0.000162879	CEP55
ENSG00000140284	107.414	1.78467	0.419656	4.25271	2.11e-05	0.00156446	SLC27A2
ENSG00000185386	329.855	1.78447	0.455834	3.91474	9.05e-05	0.00362269	MAPK11
ENSG00000121211	37.7723	1.77403	0.449847	3.94363	8.03e-05	0.00335077	MND1
ENSG00000089558	29.674	1.76865	0.475876	3.71663	0.000201898	0.00597771	KCNH4
ENSG00000152217	40.5262	1.76376	0.550994	3.20106	0.00136923	0.018896	SETBP1
ENSG00000176845	125.173	1.75008	0.373288	4.68828	2.76e-06	0.000484747	METRNL
ENSG00000124762	280.375	1.74616	0.38943	4.48388	7.33e-06	0.000915468	CDKN1A
ENSG00000176890	1010.5	1.74088	0.364522	4.7758	1.79e-06	0.000364441	TYMS
ENSG00000237649	478.145	1.73712	0.376281	4.61655	3.9e-06	0.000604944	KIFC1
ENSG00000112759	202.47	1.73443	0.323454	5.36223	8.22e-08	5.05e-05	SLC29A1
ENSG00000139734	76.7849	1.72586	0.405812	4.25285	2.11e-05	0.00156446	DIAPH3
ENSG00000090889	165.332	1.72336	0.346927	4.96751	6.78e-07	0.000192763	KIF4A
ENSG00000168078	55.5233	1.72075	0.473397	3.63491	0.000278079	0.00723833	PBK
ENSG00000100206	32.7397	1.71203	0.522585	3.27608	0.00105258	0.0160581	DMC1
ENSG00000167900	580.133	1.71199	0.389409	4.39638	1.1e-05	0.00113995	TK1
ENSG00000137804	280.696	1.71183	0.417593	4.09929	4.14e-05	0.00216125	NUSAP1
ENSG00000144785	45.6728	1.71	0.556128	3.07483	0.0021062	0.0241658
ENSG00000011426	167.681	1.70501	0.340572	5.00629	5.55e-07	0.000179286	ANLN
ENSG00000112984	228.815	1.70198	0.350513	4.85567	1.2e-06	0.000283057	KIF20A
ENSG00000174371	139.409	1.69812	0.408762	4.15429	3.26e-05	0.00190184	EXO1
ENSG00000126787	198.839	1.69681	0.319315	5.31392	1.07e-07	5.91e-05	DLGAP5
ENSG00000171848	1054.96	1.68013	0.380062	4.42066	9.84e-06	0.00106194	RRM2
ENSG00000185338	504.677	1.67722	0.292238	5.73923	9.51e-09	1.01e-05	SOCS1
ENSG00000178999	310.603	1.67371	0.367877	4.54964	5.37e-06	0.000746437	AURKB
ENSG00000105668	54.476	1.66935	0.57029	2.9272	0.00342025	0.0331174	UPK1A
ENSG00000186603	57.962	1.66471	0.407347	4.08671	4.38e-05	0.00225022	HPDL
ENSG00000275031	205.916	1.66393	0.463627	3.58894	0.000332031	0.00803741	METRNL
ENSG00000088325	650.393	1.66245	0.333362	4.98693	6.13e-07	0.000184854	TPX2
ENSG00000109674	46.9331	1.66115	0.516063	3.21888	0.0012869	0.0182214	NEIL3
ENSG00000116016	354.468	1.66105	0.543891	3.05402	0.00225799	0.0253965	EPAS1
ENSG00000170312	232.769	1.66074	0.384847	4.31532	1.59e-05	0.00138523	CDK1
ENSG00000275302	655.774	1.65514	0.584677	2.83086	0.00464229	0.0397858	CCL4
ENSG00000167513	477.246	1.64784	0.417425	3.94763	7.89e-05	0.00331386	CDT1
ENSG00000165480	94.884	1.6405	0.329133	4.9843	6.22e-07	0.000184854	SKA3
ENSG00000049249	102.955	1.63767	0.530275	3.08834	0.0020128	0.0235562	TNFRSF9
ENSG00000239672	472.472	1.63532	0.32768	4.9906	6.02e-07	0.000184854	NME1
ENSG00000203760	59.9492	1.63359	0.482857	3.38318	0.000716527	0.0128932	CENPW
ENSG00000215784	43.1995	1.62823	0.38738	4.20319	2.63e-05	0.00170817	FAM72D
ENSG00000156970	300.325	1.62668	0.34899	4.6611	3.15e-06	0.000531213	BUB1B
ENSG00000072571	171.551	1.62328	0.335759	4.83466	1.33e-06	0.000304981	HMMR
ENSG00000177606	1170.28	1.62254	0.513195	3.16165	0.00156877	0.0204352	JUN
ENSG00000164687	256.498	1.61782	0.343335	4.71206	2.45e-06	0.000452238	FABP5
ENSG00000109805	237.716	1.61556	0.36796	4.39058	1.13e-05	0.00115084	NCAPG
ENSG00000120875	1367.56	1.61282	0.2637	6.11612	9.59e-10	2.38e-06	DUSP4
ENSG00000165029	46.3574	1.61216	0.543662	2.96537	0.0030232	0.0305958	ABCA1
ENSG00000093009	238.085	1.61165	0.420818	3.8298	0.000128248	0.00447454	CDC45
ENSG00000146670	476.515	1.60803	0.375823	4.27869	1.88e-05	0.00152685	CDCA5
ENSG00000099985	86.6312	1.60719	0.478994	3.35534	0.000792661	0.0137345	OSM
ENSG00000101057	417.918	1.59607	0.327425	4.87462	1.09e-06	0.00027463	MYBL2
ENSG00000142945	359.03	1.59565	0.352321	4.52896	5.93e-06	0.000793704	KIF2C
ENSG00000129173	80.177	1.59205	0.367185	4.33583	1.45e-05	0.00132641	E2F8
ENSG00000071539	117	1.58555	0.390187	4.06356	4.83e-05	0.00236294	TRIP13
ENSG00000135114	80.9627	1.58324	0.440926	3.59071	0.000329773	0.00800886	OASL
ENSG00000117411	126.622	1.58196	0.362552	4.36341	1.28e-05	0.00123584	B4GALT2
ENSG00000186187	588.925	1.57676	0.426358	3.6982	0.000217131	0.00623605	ZNRF1
ENSG00000134057	334.169	1.56984	0.362452	4.33117	1.48e-05	0.00133602	CCNB1
ENSG00000143476	282.756	1.5696	0.357203	4.39414	1.11e-05	0.00113995	DTL
ENSG00000163823	74.8835	1.56684	0.361515	4.3341	1.46e-05	0.00132641	CCR1
ENSG00000137807	221.482	1.56194	0.321012	4.86567	1.14e-06	0.000278781	KIF23
ENSG00000102471	114.225	1.55935	0.393463	3.96314	7.4e-05	0.00317746	NDFIP2
ENSG00000130222	80.896	1.55689	0.350392	4.44329	8.86e-06	0.00101288	GADD45G
ENSG00000183010	166.42	1.55568	0.326995	4.7575	1.96e-06	0.000383312	PYCR1
ENSG00000115163	68.1362	1.55386	0.428493	3.62632	0.000287486	0.00741824	CENPA
ENSG00000123485	285.937	1.5511	0.345453	4.49004	7.12e-06	0.000896923	HJURP
ENSG00000148773	3139.74	1.54881	0.340111	4.55384	5.27e-06	0.000738596	MKI67
ENSG00000029993	108.103	1.5479	0.339823	4.55504	5.24e-06	0.000738596	HMGB3
ENSG00000165304	175.943	1.54108	0.369512	4.17058	3.04e-05	0.00182703	MELK
ENSG00000135451	196.631	1.53678	0.400896	3.83335	0.000126409	0.00443119	TROAP
ENSG00000115009	56.3887	1.52921	0.377836	4.04729	5.18e-05	0.00246045	CCL20
ENSG00000173457	738.869	1.52768	0.285218	5.35618	8.5e-08	5.05e-05	PPP1R14B
ENSG00000103257	1529.18	1.52527	0.32255	4.72877	2.26e-06	0.000424974	SLC7A5
ENSG00000159335	452.952	1.51907	0.37199	4.08363	4.43e-05	0.0022646	PTMS
ENSG00000136052	74.9894	1.51783	0.279617	5.42826	5.69e-08	3.68e-05	SLC41A2
ENSG00000065328	179.45	1.50521	0.354216	4.24941	2.14e-05	0.00156446	MCM10
ENSG00000060558	379.939	1.50317	0.409585	3.66999	0.000242558	0.00662149	GNA15
ENSG00000277768	82.9619	1.49617	0.549452	2.72302	0.00646886	0.0485308	CCL3L3
ENSG00000175841	49.502	1.4952	0.509002	2.93751	0.00330863	0.0323346	ARB2BP
ENSG00000163808	103.661	1.49115	0.348053	4.28427	1.83e-05	0.00151386	KIF15
ENSG00000280610	103.661	1.49115	0.348053	4.28427	1.83e-05	0.00151386	KIF15
ENSG00000164484	57.3971	1.48866	0.350125	4.2518	2.12e-05	0.00156446	TMEM200A
ENSG00000100097	1166.7	1.48586	0.355921	4.1747	2.98e-05	0.00182505	LGALS1
ENSG00000168268	298.629	1.48349	0.398414	3.7235	0.000196483	0.00584864	NT5DC2
ENSG00000169607	129.823	1.48105	0.30823	4.80502	1.55e-06	0.000340685	CKAP2L
ENSG00000090104	1296.69	1.47819	0.276436	5.34732	8.93e-08	5.1e-05	RGS1
ENSG00000143228	124.057	1.4682	0.241803	6.07189	1.26e-09	2.4e-06	NUF2
ENSG00000140534	151.289	1.46419	0.381173	3.84127	0.000122401	0.00435228	TICRR
ENSG00000183856	83.7676	1.45995	0.421575	3.4631	0.000533999	0.0108131	IQGAP3
ENSG00000134690	260.078	1.45626	0.361703	4.02613	5.67e-05	0.00264615	CDCA8
ENSG00000100526	102.351	1.45555	0.411565	3.53661	0.000405294	0.00912995	CDKN3
ENSG00000186193	133.33	1.45006	0.292838	4.95174	7.36e-07	0.000198762	SAPCD2
ENSG00000184661	120.809	1.44522	0.402442	3.59112	0.000329262	0.00800886	CDCA2
ENSG00000075218	263.575	1.44338	0.360845	4	6.33e-05	0.00284427	GTSE1
ENSG00000162062	61.2166	1.44229	0.420604	3.4291	0.000605591	0.0117613	TEDC2
ENSG00000162073	244.815	1.44154	0.368934	3.9073	9.33e-05	0.003719	PAQR4
ENSG00000179750	74.4459	1.43977	0.512494	2.80934	0.00496436	0.0412177	APOBEC3B
ENSG00000118193	106.291	1.43587	0.356837	4.02388	5.72e-05	0.0026589	KIF14
ENSG00000131747	1170.85	1.43504	0.29878	4.80299	1.56e-06	0.000340685	TOP2A
ENSG00000097021	287.022	1.43106	0.327267	4.37278	1.23e-05	0.00120751	ACOT7
ENSG00000120254	502.953	1.42795	0.314828	4.53566	5.74e-06	0.000783021	MTHFD1L
ENSG00000094804	177.015	1.42187	0.386367	3.6801	0.000233147	0.00653823	CDC6
ENSG00000196550	51.9144	1.4214	0.453934	3.1313	0.00174033	0.0216094	FAM72A
ENSG00000087586	227.628	1.41981	0.367052	3.86814	0.000109671	0.00416889	AURKA
ENSG00000284753	43.7392	1.41971	0.399412	3.55451	0.00037869	0.0087263	EEF1AKMT4
ENSG00000115902	929.016	1.41651	0.375534	3.77199	0.000161952	0.00525568	SLC1A4
ENSG00000163121	31.7408	1.4159	0.414366	3.41702	0.000633112	0.0120882	NEURL3
ENSG00000112742	81.0999	1.41315	0.312373	4.52394	6.07e-06	0.000798394	TTK
ENSG00000105011	443.447	1.41011	0.329922	4.27408	1.92e-05	0.00154198	ASF1B
ENSG00000035499	93.6617	1.40969	0.39119	3.60358	0.000313862	0.00783969	DEPDC1B
ENSG00000187642	29.5107	1.39908	0.481607	2.90502	0.00367232	0.0346782	PERM1
ENSG00000143179	240.333	1.39048	0.325209	4.27564	1.91e-05	0.0015395	UCK2
ENSG00000100162	189.093	1.38858	0.347929	3.99099	6.58e-05	0.00291929	CENPM
ENSG00000138119	97.6285	1.37554	0.409153	3.36193	0.000774002	0.0135363	MYOF
ENSG00000278788	2665.65	1.37463	0.496954	2.76611	0.00567301	0.0447806	SBNO2
ENSG00000125726	98.248	1.37127	0.462281	2.9663	0.00301402	0.0305576	CD70
ENSG00000171241	194.328	1.37089	0.37736	3.63285	0.000280308	0.00727089	SHCBP1
ENSG00000124145	201.545	1.36157	0.331555	4.10663	4.01e-05	0.00210847	SDC4
ENSG00000169679	369.872	1.35616	0.304093	4.45968	8.21e-06	0.000953093	BUB1
ENSG00000088992	129.391	1.35274	0.432972	3.12432	0.00178218	0.0218525	TESC
ENSG00000011052	119.683	1.3518	0.299284	4.51677	6.28e-06	0.000811522	NME1-NME2
ENSG00000182511	82.669	1.34995	0.422741	3.19334	0.00140639	0.0190896	FES
ENSG00000051341	188.763	1.34984	0.412118	3.27537	0.00105525	0.0160699	POLQ
ENSG00000085999	206.492	1.34665	0.421887	3.19198	0.00141303	0.0191274	RAD54L
ENSG00000123975	214.345	1.34213	0.351265	3.82084	0.000132995	0.00458633	CKS2
ENSG00000112578	203.582	1.33217	0.304202	4.37924	1.19e-05	0.00118004	BYSL
ENSG00000156127	944.372	1.33061	0.25856	5.14625	2.66e-07	0.000109397	BATF
ENSG00000164087	130.379	1.32631	0.372652	3.5591	0.000372125	0.00863139	POC1A
ENSG00000169258	71.8761	1.32425	0.312041	4.24382	2.2e-05	0.0015778	GPRIN1
ENSG00000066279	292.303	1.32361	0.344457	3.84259	0.000121743	0.00434968	ASPM
ENSG00000198901	396.089	1.31833	0.365644	3.60549	0.00031157	0.007798	PRC1
ENSG00000131746	77.2323	1.31603	0.36917	3.56485	0.000364068	0.00854841	TNS4
ENSG00000160606	26.6779	1.31603	0.478183	2.75215	0.00592056	0.0458046	TLCD1
ENSG00000146410	62.3817	1.31403	0.360185	3.6482	0.000264083	0.00693908	MTFR2
ENSG00000051180	166.466	1.31031	0.357974	3.66036	0.000251861	0.00673411	RAD51
ENSG00000068489	215.363	1.30864	0.35485	3.68786	0.000226149	0.00636601	PRR11
ENSG00000140451	93.2438	1.30681	0.374013	3.49402	0.000475804	0.0100026	PIF1
ENSG00000073111	1518.34	1.30522	0.307978	4.23802	2.25e-05	0.0015884	MCM2
ENSG00000128311	27.7517	1.30472	0.451366	2.8906	0.00384505	0.0355183	TST
ENSG00000131153	202.103	1.29836	0.354001	3.66766	0.000244779	0.00662687	GINS2
ENSG00000122952	395.361	1.2952	0.345052	3.75365	0.000174281	0.00551135	ZWINT
ENSG00000122877	364.043	1.2938	0.214832	6.02238	1.72e-09	2.81e-06	EGR2
ENSG00000100450	431.648	1.29157	0.402458	3.20921	0.00133102	0.0185929	GZMH
ENSG00000167553	1350.15	1.28649	0.274479	4.68701	2.77e-06	0.000484747	TUBA1C
ENSG00000138160	352.395	1.28073	0.244319	5.24205	1.59e-07	8.14e-05	KIF11
ENSG00000140564	4950.3	1.28059	0.310636	4.12249	3.75e-05	0.00204455	FURIN
ENSG00000273604	150.71	1.27562	0.340651	3.74467	0.000180634	0.00559324	EPOP
ENSG00000277303	150.71	1.27562	0.340651	3.74467	0.000180634	0.00559324	EPOP
ENSG00000100479	61.7484	1.2752	0.364875	3.4949	0.000474234	0.00998377	POLE2
ENSG00000164626	91.4451	1.27446	0.358052	3.55944	0.000371653	0.00863139	KCNK5
ENSG00000121152	664.991	1.26621	0.311301	4.06746	4.75e-05	0.00233911	NCAPH
ENSG00000186185	221.174	1.26392	0.371219	3.40478	0.000662178	0.0122514	KIF18B
ENSG00000134460	2717.51	1.26171	0.461191	2.73576	0.00622355	0.0473634	IL2RA
ENSG00000164611	299.281	1.25665	0.339747	3.69878	0.000216637	0.00623605	PTTG1
ENSG00000061656	33.2184	1.25494	0.348385	3.60218	0.000315565	0.00784755	SPAG4
ENSG00000151725	200.374	1.25215	0.345368	3.62555	0.00028835	0.00741911	CENPU
ENSG00000236222	132.15	1.25121	0.378495	3.30576	0.000947205	0.015187	WDR46
ENSG00000183248	50.1612	1.24772	0.440234	2.83422	0.00459371	0.0396494	PRR36
ENSG00000152969	395.467	1.24727	0.352888	3.53446	0.00040861	0.00917397	JAKMIP1
ENSG00000196576	406.17	1.24011	0.429192	2.88941	0.0038596	0.0355643	PLXNB2
ENSG00000165891	57.9885	1.23302	0.415792	2.96548	0.00302211	0.0305958	E2F7
ENSG00000104368	104.21	1.22806	0.3601	3.41034	0.000648821	0.012176	PLAT
ENSG00000089692	1818.83	1.22264	0.342302	3.57183	0.000354502	0.00837673	LAG3
ENSG00000111247	78.9419	1.22181	0.440734	2.77221	0.00556775	0.0445475	RAD51AP1
ENSG00000186891	848.051	1.21978	0.31692	3.84885	0.000118674	0.00432722	TNFRSF18
ENSG00000117724	720.369	1.21587	0.284994	4.26629	1.99e-05	0.00156296	CENPF
ENSG00000146955	38.14	1.21326	0.38489	3.15221	0.00162039	0.0207833	RAB19
ENSG00000188760	43.3387	1.21193	0.365611	3.31481	0.000917044	0.0149318	TMEM198
ENSG00000142731	157.675	1.20923	0.293846	4.11518	3.87e-05	0.00205137	PLK4
ENSG00000123416	9191.09	1.2011	0.266652	4.50437	6.66e-06	0.000852943	TUBA1B
ENSG00000186665	63.6155	1.20032	0.400893	2.99411	0.00275244	0.0289723	C17orf58
ENSG00000135476	389.509	1.19825	0.401078	2.98758	0.00281192	0.0293292	ESPL1
ENSG00000092853	271.662	1.19392	0.350407	3.40723	0.000656267	0.0122382	CLSPN
ENSG00000154146	64.7341	1.19016	0.33935	3.50718	0.000452876	0.00972502	NRGN
ENSG00000149554	208.536	1.18529	0.312256	3.79589	0.000147115	0.00490263	CHEK1
ENSG00000102962	241.324	1.18397	0.234002	5.05965	4.2e-07	0.000152266	CCL22
ENSG00000167123	63.0479	1.17694	0.289713	4.06243	4.86e-05	0.00236658	CERCAM
ENSG00000159784	79.971	1.17393	0.289346	4.05718	4.97e-05	0.00240464	FAM131B
ENSG00000119333	233.483	1.16631	0.281689	4.1404	3.47e-05	0.00196577	DYNC2I2
ENSG00000104951	291.81	1.16594	0.361029	3.2295	0.00124008	0.017867	IL4I1
ENSG00000172301	146.411	1.15958	0.28471	4.07285	4.64e-05	0.00233245	COPRS
ENSG00000168496	782.302	1.15863	0.315041	3.67771	0.000235339	0.00658726	FEN1
ENSG00000137812	225.111	1.15791	0.347426	3.33283	0.00085969	0.0143568	KNL1
ENSG00000101773	184.506	1.15486	0.308183	3.74733	0.000178727	0.00555735	RBBP8
ENSG00000196218	245.824	1.15318	0.279907	4.11989	3.79e-05	0.00204455	RYR1
ENSG00000187045	166.074	1.15079	0.411146	2.79898	0.00512636	0.0422357	TMPRSS6
ENSG00000101412	401.639	1.14185	0.32942	3.46625	0.000527777	0.010731	E2F1
ENSG00000139289	338.08	1.14178	0.416232	2.74314	0.00608551	0.0467436	PHLDA1
ENSG00000050730	117.817	1.14087	0.295243	3.86417	0.000111468	0.00419886	TNIP3
ENSG00000025708	1139.08	1.13988	0.189768	6.00669	1.89e-09	2.81e-06	TYMP
ENSG00000160789	742.169	1.13834	0.333423	3.41411	0.000639909	0.0121624	LMNA
ENSG00000101447	95.5485	1.13745	0.358745	3.17064	0.00152103	0.0200774	FAM83D
ENSG00000168993	47.8869	1.13649	0.386723	2.93876	0.00329524	0.0322643	CPLX1
ENSG00000033327	299.836	1.13099	0.32639	3.46515	0.000529938	0.0107602	GAB2
ENSG00000108106	783.571	1.12921	0.290775	3.88344	0.00010299	0.00398631	UBE2S
ENSG00000121797	40.8609	1.1234	0.374484	2.99985	0.00270117	0.0287795	CCRL2
ENSG00000029153	47.6217	1.12243	0.375571	2.98861	0.00280254	0.0292927	BMAL2
ENSG00000172215	818.847	1.12144	0.288393	3.88856	0.000100839	0.00393378	CXCR6
ENSG00000085840	265.26	1.11781	0.379507	2.94544	0.00322496	0.0318568	ORC1
ENSG00000127561	113.663	1.11704	0.306203	3.64804	0.000264248	0.00693908	SYNGR3
ENSG00000182481	767.413	1.11126	0.289167	3.84296	0.000121559	0.00434968	KPNA2
ENSG00000119969	103.924	1.10851	0.296617	3.73718	0.000186098	0.00565907	HELLS
ENSG00000166451	137.141	1.10676	0.287362	3.85144	0.000117426	0.00432005	CENPN
ENSG00000196189	146.789	1.09521	0.30766	3.55982	0.000371105	0.00863139	SEMA4A
ENSG00000116062	636.038	1.09517	0.25247	4.33781	1.44e-05	0.00132641	MSH6
ENSG00000085871	63.1686	1.09295	0.305246	3.58057	0.000342845	0.00818956	MGST2
ENSG00000187840	196.334	1.08883	0.319717	3.40561	0.000660155	0.0122382	EIF4EBP1
ENSG00000166123	75.3584	1.08806	0.397973	2.73399	0.0062571	0.0474971	GPT2
ENSG00000171208	86.983	1.08488	0.315134	3.44259	0.000576174	0.0113452	NETO2
ENSG00000167103	30.523	1.08399	0.365335	2.9671	0.00300625	0.0305205	PIP5KL1
ENSG00000113368	1546.38	1.08375	0.207824	5.21476	1.84e-07	9.01e-05	LMNB1
ENSG00000196739	345.529	1.08303	0.359555	3.01213	0.00259424	0.0280423	COL27A1
ENSG00000134107	5599.42	1.07473	0.271896	3.95273	7.73e-05	0.00328932	BHLHE40
ENSG00000166503	200.87	1.07382	0.308506	3.48071	0.000500081	0.0103437	HDGFL3
ENSG00000173621	162.754	1.07265	0.260423	4.11887	3.81e-05	0.00204455	LRFN4
ENSG00000187741	426.472	1.06078	0.225807	4.69772	2.63e-06	0.000476844	FANCA
ENSG00000111206	546.625	1.05388	0.29897	3.52505	0.0004234	0.00930916	FOXM1
ENSG00000111817	195.099	1.04975	0.309761	3.38889	0.00070176	0.0127198	DSE
ENSG00000137265	2575.28	1.04939	0.314823	3.33328	0.000858292	0.0143568	IRF4
ENSG00000159259	295.145	1.04926	0.291298	3.60203	0.000315739	0.00784755	CHAF1B
ENSG00000189057	197.477	1.04511	0.273896	3.81571	0.00013579	0.00465033	FAM111B
ENSG00000187583	112.347	1.04391	0.36966	2.82398	0.00474315	0.0403534	PLEKHN1
ENSG00000136810	601.489	1.04238	0.288796	3.60938	0.000306928	0.0077451	TXN
ENSG00000171777	133.566	1.04231	0.353115	2.95177	0.00315959	0.0313773	RASGRP4
ENSG00000284292	83.1463	1.0386	0.272849	3.8065	0.00014095	0.0047611
ENSG00000167083	142.894	1.03617	0.302192	3.42885	0.000606148	0.0117613	GNGT2
ENSG00000105281	1052.09	1.03384	0.312714	3.30602	0.000946303	0.015187	SLC1A5
ENSG00000105374	1616.38	1.03319	0.293069	3.52542	0.000422816	0.00930916	NKG7
ENSG00000188486	927.158	1.03307	0.256334	4.03019	5.57e-05	0.0026131	H2AX
ENSG00000117560	185.932	1.02836	0.293121	3.50831	0.000450969	0.00970007	FASLG
ENSG00000156535	66.3758	1.02252	0.355377	2.87727	0.00401132	0.0363538	CD109
ENSG00000132646	1712.98	1.02206	0.292592	3.49312	0.000477403	0.010008	PCNA
ENSG00000271943	26.9867	1.02052	0.34882	2.92563	0.00343756	0.0332633	TPM4P2
ENSG00000188677	370.72	1.0194	0.344953	2.95519	0.00312476	0.031234	PARVB
ENSG00000160791	1033.95	1.01922	0.212545	4.79531	1.62e-06	0.000340685	CCR5
ENSG00000276657	79.0943	1.01586	0.23314	4.35731	1.32e-05	0.00125006	PYCR3
ENSG00000179958	450.68	1.01486	0.23008	4.41089	1.03e-05	0.00109292	DCTPP1
ENSG00000176485	147.082	1.01358	0.317016	3.19724	0.00138749	0.0189892	PLAAT3
ENSG00000101003	107.583	1.01322	0.370094	2.73774	0.00618634	0.0472149	GINS1
ENSG00000197275	69.4556	1.01005	0.263957	3.82656	0.000129946	0.00450207	RAD54B
ENSG00000077152	189.474	1.00782	0.329357	3.05997	0.0022136	0.0250959	UBE2T
ENSG00000076382	721.874	1.00747	0.282591	3.56513	0.000363673	0.00854841	SPAG5
ENSG00000100285	104.477	1.0072	0.31196	3.22863	0.00124383	0.0178731	NEFH
ENSG00000117650	99.8753	1.00711	0.36022	2.79582	0.0051769	0.0424872	NEK2
ENSG00000056736	194.432	1.00708	0.255356	3.94382	8.02e-05	0.00335077	IL17RB
ENSG00000111665	342.001	1.00207	0.284112	3.52702	0.00042027	0.00928783	CDCA3
ENSG00000167799	77.2333	1.00177	0.334281	2.99678	0.00272846	0.0289204	NUDT8
ENSG00000119326	123.62	1.00088	0.365332	2.73964	0.00615069	0.0470256	CTNNAL1
ENSG00000157193	589.611	0.999512	0.311824	3.20538	0.00134886	0.0187438	LRP8
ENSG00000083444	186.024	0.996229	0.235798	4.22492	2.39e-05	0.00164106	PLOD1
ENSG00000144354	208.733	0.996205	0.225836	4.41118	1.03e-05	0.00109292	CDCA7
ENSG00000166851	408.529	0.995965	0.289943	3.43504	0.000592473	0.0115563	PLK1
ENSG00000108370	161.033	0.994696	0.289077	3.44094	0.000579706	0.0113726	RGS9
ENSG00000159423	80.7244	0.991227	0.272448	3.63823	0.000274523	0.0071709	ALDH4A1
ENSG00000233948	109.522	0.989763	0.349417	2.83261	0.00461697	0.0397118	TRIM27
ENSG00000275824	69.4965	0.988776	0.30946	3.19517	0.00139749	0.0190513	CCL4
ENSG00000135604	223.681	0.988236	0.210671	4.69089	2.72e-06	0.000484747	STX11
ENSG00000069399	1095.47	0.982514	0.255423	3.84662	0.000119758	0.00432722	BCL3
ENSG00000115758	1048.8	0.982348	0.1916	5.12708	2.94e-07	0.000112145	ODC1
ENSG00000138031	690.546	0.977393	0.235074	4.15781	3.21e-05	0.00188021	ADCY3
ENSG00000171320	89.6816	0.97455	0.342776	2.84311	0.0044675	0.0389511	ESCO2
ENSG00000143942	37.0556	0.970389	0.352578	2.75226	0.00591848	0.0458046	CHAC2
ENSG00000183048	134.331	0.96876	0.306631	3.15937	0.0015811	0.020506	SLC25A10
ENSG00000163568	268.844	0.967913	0.312119	3.1011	0.00192804	0.0229251	AIM2
ENSG00000175274	631.79	0.966614	0.215674	4.48182	7.4e-06	0.000916661	TP53I11
ENSG00000255639	47.4778	0.966079	0.348237	2.7742	0.00553372	0.0445475
ENSG00000146918	782.651	0.964125	0.283668	3.39878	0.000676881	0.012405	NCAPG2
ENSG00000107796	403.934	0.959444	0.294696	3.25571	0.00113111	0.0169643	ACTA2
ENSG00000134802	1212.95	0.955947	0.35108	2.72288	0.00647165	0.0485308	SLC43A3
ENSG00000134901	31.8256	0.954903	0.329083	2.90171	0.00371136	0.0348627	POGLUT2
ENSG00000196465	304.059	0.94216	0.247542	3.80606	0.000141197	0.0047611	MYL6B
ENSG00000100385	7875.08	0.941298	0.225162	4.18054	2.91e-05	0.00178612	IL2RB
ENSG00000144843	90.7494	0.939292	0.221553	4.23959	2.24e-05	0.0015884	ADPRH
ENSG00000115233	464.238	0.938898	0.215098	4.36497	1.27e-05	0.00123507	PSMD14
ENSG00000101187	403.179	0.937726	0.292684	3.20388	0.00135587	0.0187988	SLCO4A1
ENSG00000011105	57.6721	0.936945	0.334116	2.80425	0.00504335	0.0417136	TSPAN9
ENSG00000113916	1900.19	0.935993	0.29208	3.20458	0.0013526	0.018771	BCL6
ENSG00000161800	563.204	0.935817	0.26489	3.53285	0.000411107	0.00918261	RACGAP1
ENSG00000276043	1059.97	0.934235	0.283396	3.29657	0.000978727	0.0154984	UHRF1
ENSG00000135074	1526.97	0.931921	0.221484	4.20762	2.58e-05	0.00168588	ADAM19
ENSG00000111012	29.6476	0.930643	0.309866	3.00337	0.00267007	0.0285917	CYP27B1
ENSG00000162433	799.422	0.930312	0.290528	3.20215	0.00136408	0.0188598	AK4
ENSG00000136379	38.2159	0.928348	0.294533	3.15193	0.00162196	0.0207833	ABHD17C
ENSG00000206308	231.89	0.928311	0.334792	2.77279	0.00555772	0.0445475	HLA-DRA
ENSG00000230726	231.89	0.928311	0.334792	2.77279	0.00555772	0.0445475	HLA-DRA
ENSG00000234794	231.89	0.928311	0.334792	2.77279	0.00555772	0.0445475	HLA-DRA
ENSG00000110880	387.479	0.926453	0.268478	3.45076	0.000559007	0.0111187	CORO1C
ENSG00000198554	264.735	0.925492	0.291779	3.17189	0.00151448	0.0200558	WDHD1
ENSG00000049541	454.275	0.923089	0.224141	4.11835	3.82e-05	0.00204455	RFC2
ENSG00000146376	197.814	0.923083	0.293705	3.14289	0.00167288	0.0210534	ARHGAP18
ENSG00000102384	68.0631	0.922218	0.303003	3.04359	0.0023377	0.0259875	CENPI
ENSG00000108179	838.362	0.920583	0.22907	4.01879	5.85e-05	0.00268354	PPIF
ENSG00000147852	103.818	0.917709	0.279968	3.27791	0.00104579	0.0160243	VLDLR
ENSG00000166483	252.413	0.914505	0.293618	3.1146	0.00184193	0.0222066	WEE1
ENSG00000112378	121.231	0.913527	0.217482	4.20047	2.66e-05	0.00172128	PERP
ENSG00000117632	2329.72	0.91274	0.21695	4.20715	2.59e-05	0.00168588	STMN1
ENSG00000162063	395.677	0.910395	0.276228	3.29581	0.000981382	0.0154984	CCNF
ENSG00000140525	1044.46	0.904318	0.262814	3.44091	0.00057977	0.0113726	FANCI
ENSG00000243678	2236.06	0.901762	0.234351	3.84792	0.000119126	0.00432722	NME2
ENSG00000123473	183.394	0.900659	0.314495	2.86383	0.00418556	0.0372439	STIL
ENSG00000012048	398.145	0.900305	0.26477	3.40033	0.00067305	0.012378	BRCA1
ENSG00000197299	443.966	0.898565	0.183059	4.9086	9.17e-07	0.000239188	BLM
ENSG00000114541	405.729	0.897246	0.225338	3.98178	6.84e-05	0.00299016	FRMD4B
ENSG00000134278	58.7029	0.89713	0.327566	2.73878	0.00616674	0.0470999	SPIRE1
ENSG00000183077	114.473	0.894009	0.282853	3.16069	0.00157397	0.0204819	AFMID
ENSG00000112312	204.49	0.893144	0.316854	2.81878	0.0048206	0.0405954	GMNN
ENSG00000173334	223.414	0.893123	0.239681	3.7263	0.000194312	0.00582271	TRIB1
ENSG00000136856	51.0583	0.892569	0.287954	3.09969	0.00193723	0.023016	SLC2A8
ENSG00000173638	349.768	0.891385	0.209175	4.26142	2.03e-05	0.00156446	SLC19A1
ENSG00000196141	228.773	0.889882	0.226107	3.93567	8.3e-05	0.00343489	SPATS2L
ENSG00000198885	534.578	0.887641	0.266474	3.33106	0.000865144	0.0144108	ITPRIPL1
ENSG00000016391	95.1072	0.883169	0.317778	2.7792	0.00544925	0.0440654	CHDH
ENSG00000108798	580.613	0.882852	0.215756	4.0919	4.28e-05	0.00220804	ABI3
ENSG00000177989	220.664	0.881202	0.203728	4.32539	1.52e-05	0.00135512	CIMAP1B
ENSG00000134594	290.653	0.880177	0.227286	3.87254	0.000107705	0.00411522	RAB33A
ENSG00000065911	1000.95	0.879498	0.258001	3.4089	0.00065226	0.0122251	MTHFD2
ENSG00000091436	113.372	0.879467	0.324016	2.71427	0.00664215	0.0493434	MAP3K20
ENSG00000189159	854.871	0.877436	0.211439	4.14983	3.33e-05	0.00190198	JPT1
ENSG00000232434	325.437	0.873012	0.222168	3.92951	8.51e-05	0.00349479	AJM1
ENSG00000204220	155.607	0.871284	0.302959	2.87592	0.00402856	0.0364434	PFDN6
ENSG00000138623	251.149	0.86924	0.201625	4.31117	1.62e-05	0.00139023	SEMA7A
ENSG00000159618	447.006	0.865245	0.28858	2.99828	0.00271509	0.0288452	ADGRG5
ENSG00000083454	807.93	0.862882	0.204444	4.22063	2.44e-05	0.00164586	P2RX5
ENSG00000133816	1277.1	0.862552	0.218284	3.95151	7.77e-05	0.00328932	MICAL2
ENSG00000155090	631.071	0.860026	0.173874	4.94625	7.57e-07	0.0002008	KLF10
ENSG00000141655	72.9001	0.859699	0.292224	2.94192	0.00326182	0.0320214	TNFRSF11A
ENSG00000133119	212.287	0.859537	0.296022	2.90362	0.00368871	0.0347295	RFC3
ENSG00000054148	768.583	0.859448	0.221517	3.87983	0.000104527	0.00402485	PHPT1
ENSG00000183684	905.334	0.857613	0.207928	4.12456	3.71e-05	0.00204455	ALYREF
ENSG00000111669	13763.3	0.855246	0.24736	3.4575	0.000545217	0.0109475	TPI1
ENSG00000110104	482.174	0.853899	0.203776	4.19037	2.78e-05	0.00173531	CCDC86
ENSG00000111640	42669.6	0.853471	0.287138	2.97234	0.00295539	0.0302104	GAPDH
ENSG00000142230	1598.51	0.852876	0.186442	4.57448	4.77e-06	0.000689235	SAE1
ENSG00000145649	1317.5	0.852537	0.292848	2.9112	0.00360049	0.0342864	GZMA
ENSG00000115526	112.532	0.850773	0.227658	3.73706	0.000186186	0.00565907	CHST10
ENSG00000198720	99.4447	0.850654	0.309926	2.7447	0.00605656	0.0465694	ANKRD13B
ENSG00000160957	526.964	0.847984	0.268978	3.15261	0.00161818	0.0207833	RECQL4
ENSG00000125841	58.1762	0.846529	0.262156	3.22911	0.00124178	0.017867	NRSN2
ENSG00000103811	497.245	0.845571	0.228659	3.69796	0.000217336	0.00623605	CTSH
ENSG00000158457	137.771	0.839	0.233764	3.58908	0.000331841	0.00803741	TSPAN33
ENSG00000010278	105.95	0.837709	0.260345	3.21769	0.00129226	0.0182575	CD9
ENSG00000123213	134.369	0.836472	0.187386	4.4639	8.05e-06	0.000953093	NLN
ENSG00000231631	325.982	0.835297	0.298504	2.79828	0.00513761	0.0422815	PSMB8
ENSG00000153044	177.623	0.834463	0.277622	3.00575	0.00264928	0.0285129	CENPH
ENSG00000239264	877.795	0.833414	0.204223	4.0809	4.49e-05	0.00227946	TXNDC5
ENSG00000135077	246.094	0.832406	0.300622	2.76895	0.00562373	0.0446777	HAVCR2
ENSG00000114346	113.045	0.829188	0.299188	2.77146	0.00558055	0.0445934	ECT2
ENSG00000083457	506.129	0.829068	0.264422	3.1354	0.00171622	0.0214354	ITGAE
ENSG00000123080	269.09	0.828741	0.283522	2.92302	0.00346653	0.0334065	CDKN2C
ENSG00000112667	562.223	0.827424	0.225929	3.66231	0.00024995	0.0067256	DNPH1
ENSG00000092621	354.697	0.827381	0.197637	4.18637	2.83e-05	0.00175542	PHGDH
ENSG00000230685	289.91	0.826052	0.289794	2.85049	0.00436525	0.0384137	CLIC1
ENSG00000110660	270.217	0.825941	0.182528	4.52502	6.04e-06	0.000798394	SLC35F2
ENSG00000198796	112.817	0.822572	0.259515	3.16965	0.00152622	0.0200924	ALPK2
ENSG00000155366	440.679	0.821997	0.286251	2.87159	0.00408412	0.0367225	RHOC
ENSG00000198176	1330.73	0.82176	0.21212	3.87402	0.000107053	0.00410083	TFDP1
ENSG00000181938	163.406	0.821195	0.273685	3.00051	0.00269531	0.0287639	GINS3
ENSG00000131462	433.049	0.820579	0.288367	2.84561	0.00443264	0.0387999	TUBG1
ENSG00000262814	556.821	0.818522	0.261652	3.12828	0.00175833	0.0217602	MRPL12
ENSG00000065485	106.915	0.816747	0.21782	3.74965	0.000177083	0.00555735	PDIA5
ENSG00000137193	3826.14	0.815777	0.267362	3.05121	0.00227919	0.0255472	PIM1
ENSG00000073060	273.215	0.812875	0.179961	4.51695	6.27e-06	0.000811522	SCARB1
ENSG00000104381	74.8469	0.812343	0.263999	3.07707	0.00209045	0.0241605	GDAP1
ENSG00000103187	6918.1	0.804725	0.181602	4.43126	9.37e-06	0.00104757	COTL1
ENSG00000117395	646.88	0.803459	0.194311	4.1349	3.55e-05	0.00198911	EBNA1BP2
ENSG00000181104	770.85	0.803069	0.214658	3.74115	0.000183177	0.00565907	F2R
ENSG00000108924	102.114	0.800253	0.246443	3.24721	0.00116542	0.0172831	HLF
ENSG00000053372	594.237	0.799507	0.155741	5.13356	2.84e-07	0.000111204	MRTO4
ENSG00000166002	81.1085	0.798153	0.258936	3.08243	0.00205321	0.0238599	SMCO4
ENSG00000188229	2110.62	0.796529	0.191842	4.152	3.3e-05	0.00190198	TUBB4B
ENSG00000226232	99.1549	0.795525	0.237226	3.35345	0.000798121	0.0137775	NPIPB14P
ENSG00000163508	1049.08	0.791733	0.199436	3.96985	7.19e-05	0.00310728	EOMES
ENSG00000163170	162.294	0.789382	0.20481	3.85421	0.000116103	0.00428197	BOLA3
ENSG00000136492	129.205	0.788554	0.285694	2.76013	0.00577784	0.0451741	BRIP1
ENSG00000137309	3513.99	0.787924	0.198546	3.96847	7.23e-05	0.00311633	HMGA1
ENSG00000291149	417.44	0.786583	0.281684	2.79243	0.00523136	0.0427453
ENSG00000102109	174.474	0.784363	0.282717	2.77438	0.00553079	0.0445475	PCSK1N
ENSG00000076706	42.9456	0.784171	0.282984	2.77108	0.00558709	0.0446217	MCAM
ENSG00000180543	62.6945	0.784167	0.190286	4.121	3.77e-05	0.00204455	TSPYL5
ENSG00000135069	328.196	0.781538	0.265445	2.94426	0.00323726	0.0319068	PSAT1
ENSG00000123989	342.013	0.779689	0.203558	3.83031	0.000127983	0.00447454	CHPF
ENSG00000274768	136.282	0.779578	0.24093	3.23571	0.00121341	0.0176813	CISD3
ENSG00000277972	136.282	0.779578	0.24093	3.23571	0.00121341	0.0176813	CISD3
ENSG00000008517	22272.6	0.779208	0.238567	3.26621	0.00108999	0.0164807	IL32
ENSG00000139899	444.642	0.775883	0.258485	3.00166	0.00268515	0.0287118	CBLN3
ENSG00000111602	822.064	0.775526	0.239271	3.24121	0.00119025	0.0175141	TIMELESS
ENSG00000103381	213.676	0.773235	0.211197	3.6612	0.000251041	0.00673411	CPPED1
ENSG00000171793	537.949	0.770948	0.212803	3.62283	0.000291399	0.00748026	CTPS1
ENSG00000183150	175.581	0.770653	0.200196	3.84949	0.000118364	0.00432722	GPR19
ENSG00000243989	257.666	0.769752	0.163393	4.71104	2.46e-06	0.000452238	ACY1
ENSG00000198736	215.292	0.768218	0.176148	4.3612	1.29e-05	0.00124033	MSRB1
ENSG00000119508	70.0057	0.767836	0.255628	3.00372	0.00266701	0.0285873	NR4A3
ENSG00000101444	1042.04	0.767216	0.224959	3.41047	0.000648519	0.012176	AHCY
ENSG00000164051	172	0.766115	0.231438	3.31024	0.000932169	0.0150764	CCDC51
ENSG00000189420	72.9271	0.765829	0.26373	2.90384	0.00368613	0.0347295	ZFP92
ENSG00000238072	49.8912	0.7638	0.229364	3.33008	0.000868211	0.0144108	CDC26P1
ENSG00000185010	130.369	0.763307	0.232615	3.28142	0.00103285	0.015908	F8
ENSG00000115541	855.439	0.762096	0.215492	3.53653	0.000405421	0.00912995	HSPE1
ENSG00000119632	298.629	0.760102	0.2286	3.32504	0.000884065	0.0145424	IFI27L2
ENSG00000198826	281.46	0.759077	0.211287	3.59263	0.000327359	0.00799524	ARHGAP11A
ENSG00000177106	408.903	0.75896	0.23843	3.18316	0.0014568	0.0195376	EPS8L2
ENSG00000173207	371.719	0.757936	0.27541	2.75203	0.00592276	0.0458046	CKS1B
ENSG00000204209	936.497	0.757892	0.226352	3.34829	0.000813114	0.0139257	DAXX
ENSG00000271793	38.1294	0.757376	0.274588	2.75823	0.00581158	0.0453425
ENSG00000132341	3979.25	0.757057	0.195942	3.86368	0.000111694	0.00419886	RAN
ENSG00000137547	310.492	0.757051	0.159399	4.7494	2.04e-06	0.000393823	MRPL15
ENSG00000180817	1172.9	0.756346	0.179731	4.2082	2.57e-05	0.00168588	PPA1
ENSG00000180549	141.747	0.755809	0.18282	4.13417	3.56e-05	0.00198911	FUT7
ENSG00000106462	748.873	0.753858	0.263167	2.86456	0.00417586	0.0372422	EZH2
ENSG00000138092	364.97	0.752422	0.221667	3.39438	0.000687845	0.0125134	CENPO
ENSG00000004866	110.614	0.75149	0.244417	3.07462	0.0021077	0.0241658	ST7
ENSG00000176619	1698.96	0.751076	0.213945	3.5106	0.0004471	0.00965879	LMNB2
ENSG00000141682	161.134	0.750586	0.264717	2.83543	0.00457644	0.0395463	PMAIP1
ENSG00000108479	336.074	0.750475	0.187193	4.00909	6.1e-05	0.002762	GALK1
ENSG00000171223	5011.19	0.750474	0.181612	4.13229	3.59e-05	0.00199188	JUNB
ENSG00000076003	2282.95	0.750291	0.201638	3.72099	0.000198442	0.00588711	MCM6
ENSG00000213859	487.013	0.749202	0.191176	3.91891	8.9e-05	0.00360243	KCTD11
ENSG00000123358	205.208	0.749097	0.224433	3.33772	0.000844677	0.0142502	NR4A1
ENSG00000196843	5387.32	0.748835	0.221424	3.3819	0.000719864	0.0129375	ARID5A
ENSG00000128309	238.963	0.745508	0.227148	3.28203	0.00103062	0.0159067	MPST
ENSG00000140105	1803.09	0.744877	0.271615	2.7424	0.00609929	0.0468011	WARS1
ENSG00000121621	55.722	0.743555	0.270148	2.7524	0.005916	0.0458046	KIF18A
ENSG00000116670	493.91	0.743217	0.210021	3.53877	0.000401989	0.009094	MAD2L2
ENSG00000162676	1090.94	0.743057	0.229193	3.24206	0.0011867	0.0175067	GFI1
ENSG00000244509	1886.26	0.741999	0.146837	5.05322	4.34e-07	0.000153735	APOBEC3C
ENSG00000163344	415.759	0.740413	0.237775	3.11393	0.00184615	0.022218	PMVK
ENSG00000137124	202.4	0.739498	0.176494	4.18993	2.79e-05	0.00173531	ALDH1B1
ENSG00000156795	122.925	0.738707	0.223743	3.30158	0.000961414	0.0153651	NTAQ1
ENSG00000137312	1164.81	0.736819	0.126543	5.82269	5.79e-09	6.62e-06	FLOT1
ENSG00000178741	977.604	0.735197	0.19611	3.74889	0.000177615	0.00555735	COX5A
ENSG00000062716	1604.02	0.734112	0.159717	4.59633	4.3e-06	0.000655537	VMP1
ENSG00000187024	117.209	0.732362	0.190644	3.84151	0.00012228	0.00435228	PTRH1
ENSG00000106367	297.019	0.732292	0.226917	3.22714	0.00125036	0.0179211	AP1S1
ENSG00000095794	341.215	0.731021	0.250742	2.91543	0.00355199	0.0339507	CREM
ENSG00000169884	224.906	0.730382	0.238222	3.06597	0.00216965	0.0246919	WNT10B
ENSG00000116649	965.81	0.729461	0.171762	4.24692	2.17e-05	0.00156446	SRM
ENSG00000112118	2983.3	0.729459	0.180163	4.04888	5.15e-05	0.00245161	MCM3
ENSG00000135736	301.707	0.728153	0.196205	3.71118	0.000206295	0.00604848	CCDC102A
ENSG00000135446	1146.09	0.727727	0.197905	3.67714	0.000235861	0.00658949	CDK4
ENSG00000155380	226.285	0.726927	0.227213	3.19932	0.0013775	0.0189287	SLC16A1
ENSG00000281917	226.285	0.726927	0.227213	3.19932	0.0013775	0.0189287	SLC16A1
ENSG00000170684	87.6856	0.724931	0.261466	2.77256	0.00556165	0.0445475	ZNF296
ENSG00000182718	1321.93	0.724183	0.180146	4.01998	5.82e-05	0.00267824	ANXA2
ENSG00000131981	421.681	0.723821	0.199895	3.62101	0.000293455	0.00752004	LGALS3
ENSG00000233493	116.226	0.723067	0.235873	3.06549	0.00217314	0.0247126	TMEM238
ENSG00000099901	1493.82	0.722884	0.206663	3.49788	0.000468972	0.00990258	RANBP1
ENSG00000143891	1311.96	0.721975	0.222082	3.25094	0.00115023	0.0171646	GALM
ENSG00000183696	832.83	0.721029	0.229874	3.13663	0.001709	0.0213834	UPP1
ENSG00000164104	3189.03	0.720037	0.231084	3.11591	0.0018338	0.0221738	HMGB2
ENSG00000144381	3558.12	0.71936	0.193838	3.71115	0.000206323	0.00604848	HSPD1
ENSG00000164109	264.636	0.717488	0.221518	3.23897	0.00119963	0.0175494	MAD2L1
ENSG00000171552	895.47	0.717398	0.256276	2.79932	0.00512102	0.0422151	BCL2L1
ENSG00000216490	225.014	0.715708	0.249529	2.86824	0.00412763	0.0370018	IFI30
ENSG00000170464	243.196	0.715663	0.202339	3.53695	0.000404783	0.00912995	DNAJC18
ENSG00000130164	633.603	0.714714	0.228759	3.12431	0.00178223	0.0218525	LDLR
ENSG00000101400	306.567	0.709895	0.219575	3.23304	0.00122481	0.0177777	SNTA1
ENSG00000145912	926.836	0.709701	0.141002	5.03327	4.82e-07	0.000162879	NHP2
ENSG00000197451	2262.56	0.709089	0.209173	3.38996	0.000699027	0.0126858	HNRNPAB
ENSG00000235162	312.679	0.707411	0.25064	2.82242	0.00476626	0.0403705	C12orf75
ENSG00000137166	672.306	0.706642	0.210471	3.35744	0.000786681	0.0137074	FOXP4
ENSG00000143653	226.16	0.704617	0.204949	3.43801	0.000586014	0.0114604	SCCPDH
ENSG00000161981	259.884	0.702643	0.210376	3.33994	0.000837971	0.0141854	SNRNP25
ENSG00000167460	3601.81	0.702362	0.232795	3.01709	0.00255215	0.0277488	TPM4
ENSG00000108953	1463.87	0.699986	0.208573	3.35608	0.000790565	0.0137345	YWHAE
ENSG00000164402	581.437	0.699679	0.233735	2.99347	0.00275825	0.0289723	SEPTIN8
ENSG00000163584	468.853	0.698194	0.244842	2.85161	0.00434983	0.0383461	RPL22L1
ENSG00000168439	2610	0.697072	0.18995	3.66976	0.000242776	0.00662149	STIP1
ENSG00000073008	79.499	0.695747	0.251307	2.76851	0.00563131	0.0446777	PVR
ENSG00000079462	345.569	0.695012	0.179961	3.86201	0.000112456	0.00421017	PAFAH1B3
ENSG00000128245	1348.47	0.694715	0.210393	3.30199	0.00096003	0.0153594	YWHAH
ENSG00000169692	274.152	0.69074	0.234877	2.94085	0.00327312	0.03209	AGPAT2
ENSG00000090013	191.415	0.690068	0.21429	3.22025	0.00128078	0.0181991	BLVRB
ENSG00000117877	137.262	0.689614	0.209181	3.29673	0.000978161	0.0154984	POLR1G
ENSG00000117308	247.199	0.689395	0.236049	2.92056	0.00349403	0.0335044	GALE
ENSG00000284194	145.742	0.688971	0.245255	2.8092	0.00496644	0.0412177	SCO2
ENSG00000169710	2294.49	0.687836	0.173688	3.96018	7.49e-05	0.00320792	FASN
ENSG00000137168	308.77	0.687774	0.166073	4.14139	3.45e-05	0.00196577	PPIL1
ENSG00000104635	452.929	0.687495	0.208416	3.29866	0.000971468	0.0154427	SLC39A14
ENSG00000100294	115.083	0.686868	0.195019	3.52206	0.0004282	0.00937131	MCAT
ENSG00000172172	261.166	0.684912	0.182269	3.75771	0.000171475	0.00546917	MRPL13
ENSG00000163975	112.735	0.683618	0.250393	2.73018	0.00632996	0.0478546	MELTF
ENSG00000105835	975.763	0.6836	0.220154	3.1051	0.00190214	0.0227629	NAMPT
ENSG00000027869	2476.51	0.683009	0.180692	3.77995	0.000156857	0.00514652	SH2D2A
ENSG00000169504	72.3518	0.682168	0.201514	3.38522	0.000711219	0.0128287	CLIC4
ENSG00000166228	161.657	0.681359	0.247122	2.75717	0.00583035	0.0454413	PCBD1
ENSG00000213585	2258.03	0.68067	0.229649	2.96396	0.00303711	0.0306602	VDAC1
ENSG00000155368	908.217	0.680425	0.185131	3.67538	0.000237499	0.00661306	DBI
ENSG00000116667	247.356	0.678782	0.22873	2.96761	0.00300128	0.0305116	C1orf21
ENSG00000124641	196.032	0.678652	0.191605	3.54194	0.000397202	0.00904337	MED20
ENSG00000100297	2172.23	0.677581	0.215094	3.15015	0.00163184	0.0207833	MCM5
ENSG00000075426	1020.33	0.676781	0.221254	3.05884	0.00222196	0.0251258	FOSL2
ENSG00000274474	542.532	0.675316	0.212526	3.17756	0.00148518	0.0197798	YWHAE
ENSG00000146540	508.267	0.675269	0.235078	2.87254	0.00407192	0.036635	C7orf50
ENSG00000136950	1085.23	0.674128	0.139057	4.84784	1.25e-06	0.00028986	ARPC5L
ENSG00000254986	682.208	0.673722	0.155988	4.31906	1.57e-05	0.00138196	DPP3
ENSG00000174547	557.443	0.673267	0.197076	3.41629	0.000634806	0.0120963	MRPL11
ENSG00000060138	635.315	0.672493	0.187587	3.58497	0.00033712	0.00812412	YBX3
ENSG00000178035	3863.7	0.67229	0.160435	4.19041	2.78e-05	0.00173531	IMPDH2
ENSG00000122862	2837.54	0.672054	0.173669	3.86974	0.00010895	0.00415211	SRGN
ENSG00000125454	314.857	0.670691	0.214426	3.12784	0.00176098	0.0217749	SLC25A19
ENSG00000101868	474.27	0.669844	0.208882	3.2068	0.0013422	0.0186915	POLA1
ENSG00000136824	731.366	0.667193	0.162376	4.10894	3.97e-05	0.00209493	SMC2
ENSG00000142684	160.367	0.665615	0.230016	2.89377	0.00380644	0.0353816	ZNF593
ENSG00000137767	1198.21	0.664708	0.212883	3.12241	0.00179379	0.0219313	SQOR
ENSG00000063241	226.781	0.663074	0.183823	3.60714	0.00030959	0.00778032	ISOC2
ENSG00000117450	1682.12	0.66296	0.166751	3.97576	7.02e-05	0.00304886	PRDX1
ENSG00000240972	5701.26	0.662558	0.211178	3.13743	0.00170435	0.021377	MIF
ENSG00000250479	289.124	0.661707	0.205425	3.22117	0.00127671	0.0181882	CHCHD10
ENSG00000273607	289.124	0.661707	0.205425	3.22117	0.00127671	0.0181882	CHCHD10
ENSG00000183011	365.43	0.660027	0.224965	2.93391	0.00334726	0.0326018	NAA38
ENSG00000127399	245.263	0.655899	0.218698	2.99911	0.00270768	0.0288106	LRRC61
ENSG00000044115	606.605	0.654395	0.193027	3.39018	0.00069848	0.0126858	CTNNA1
ENSG00000135404	1003.1	0.654358	0.157218	4.16211	3.15e-05	0.00185977	CD63
ENSG00000167088	699.742	0.652518	0.222345	2.93471	0.00333864	0.0325392	SNRPD1
ENSG00000116221	966.952	0.650894	0.196459	3.31314	0.000922564	0.0150023	MRPL37
ENSG00000177943	507.396	0.650501	0.193044	3.3697	0.000752491	0.0132988	MAMDC4
ENSG00000089157	39841.6	0.649039	0.139928	4.63838	3.51e-06	0.000567311	RPLP0
ENSG00000125835	2284.81	0.647187	0.181444	3.56687	0.000361269	0.00850958	SNRPB
ENSG00000072506	589.486	0.646375	0.18473	3.49903	0.000466962	0.00990079	HSD17B10
ENSG00000006625	247.609	0.646192	0.174329	3.70673	0.000209952	0.00611867	GGCT
ENSG00000116288	1990.53	0.646129	0.184967	3.49321	0.000477246	0.010008	PARK7
ENSG00000105755	460.53	0.645505	0.156506	4.12447	3.72e-05	0.00204455	ETHE1
ENSG00000143570	1111.96	0.64511	0.185428	3.47903	0.000503239	0.0103596	SLC39A1
ENSG00000049768	953.978	0.644591	0.236912	2.72081	0.00651227	0.048688	FOXP3
ENSG00000148803	122.128	0.643811	0.21748	2.96032	0.00307318	0.0308739	FUOM
ENSG00000165916	1349.04	0.643604	0.19537	3.29428	0.000986753	0.0155361	PSMC3
ENSG00000206298	407.975	0.64295	0.22857	2.81292	0.00490941	0.0409475	PSMB8
ENSG00000226201	407.975	0.64295	0.22857	2.81292	0.00490941	0.0409475	PSMB8
ENSG00000230669	407.975	0.64295	0.22857	2.81292	0.00490941	0.0409475	PSMB8
ENSG00000236443	407.975	0.64295	0.22857	2.81292	0.00490941	0.0409475	PSMB8
ENSG00000204394	891.617	0.642697	0.191777	3.35127	0.000804421	0.013852	VARS1
ENSG00000261236	409.455	0.639574	0.184356	3.46924	0.000521942	0.0106415	BOP1
ENSG00000285301	409.455	0.639574	0.184356	3.46924	0.000521942	0.0106415	NA
ENSG00000135821	1247.64	0.63766	0.205826	3.09805	0.001948	0.0231012	GLUL
ENSG00000125995	431.245	0.637094	0.2061	3.09118	0.00199361	0.0234237	ROMO1
ENSG00000124334	548.9	0.636991	0.23488	2.71198	0.00668817	0.0494812	IL9R
ENSG00000023171	494.448	0.636958	0.20002	3.18448	0.00145017	0.0195057	GRAMD1B
ENSG00000123131	252.46	0.63684	0.208222	3.05847	0.00222469	0.0251258	PRDX4
ENSG00000140263	219.873	0.636617	0.169561	3.7545	0.000173685	0.00550424	SORD
ENSG00000108960	139.137	0.63593	0.183697	3.46185	0.000536482	0.0108192	MMD
ENSG00000123179	255.184	0.635153	0.172896	3.67361	0.000239147	0.00661306	EBPL
ENSG00000101445	4773.02	0.634305	0.190491	3.32984	0.000868965	0.0144108	PPP1R16B
ENSG00000108561	1726.57	0.631298	0.175365	3.59991	0.000318324	0.00786289	C1QBP
ENSG00000096384	14786.2	0.630889	0.152402	4.13965	3.48e-05	0.00196577	HSP90AB1
ENSG00000239713	1908.87	0.628661	0.125749	4.99934	5.75e-07	0.000181915	APOBEC3G
ENSG00000169230	1433.91	0.628431	0.175659	3.57756	0.00034682	0.00823241	PRELID1
ENSG00000228716	1194.31	0.628121	0.202809	3.09711	0.00195421	0.0231069	DHFR
ENSG00000213465	722.149	0.626435	0.19079	3.28338	0.00102571	0.015876	ARL2
ENSG00000106628	1159.46	0.626185	0.136702	4.58065	4.64e-06	0.000682943	POLD2
ENSG00000105327	642.37	0.625644	0.197085	3.17448	0.00150103	0.0199195	BBC3
ENSG00000069849	690.225	0.624746	0.199177	3.13663	0.001709	0.0213834	ATP1B3
ENSG00000267534	228.583	0.622114	0.214796	2.89631	0.00377583	0.0351519	S1PR2
ENSG00000167085	1276.3	0.621397	0.168322	3.69172	0.000222746	0.00632317	PHB1
ENSG00000149269	405.28	0.620663	0.114052	5.44194	5.27e-08	3.56e-05	PAK1
ENSG00000157800	917.468	0.616988	0.162766	3.79064	0.000150261	0.004974	SLC37A3
ENSG00000076248	656.309	0.614175	0.22261	2.75898	0.00579823	0.0452859	UNG
ENSG00000068001	98.6149	0.613549	0.202549	3.02913	0.00245255	0.0269418	HYAL2
ENSG00000113552	953.809	0.610489	0.221659	2.75418	0.00588392	0.0456911	GNPDA1
ENSG00000164430	242.327	0.610448	0.223678	2.72913	0.00635011	0.0479338	CGAS
ENSG00000042493	365.845	0.610054	0.132154	4.61625	3.91e-06	0.000604944	CAPG
ENSG00000170779	580.326	0.609795	0.216096	2.82187	0.0047744	0.0403705	CDCA4
ENSG00000143977	799.273	0.609432	0.221599	2.75016	0.00595661	0.0459673	SNRPG
ENSG00000101220	467.277	0.609097	0.152261	4.00035	6.32e-05	0.00284427	ADISSP
ENSG00000007080	658.478	0.609091	0.199213	3.05749	0.00223198	0.0251776	CCDC124
ENSG00000106588	1162.96	0.608634	0.19201	3.16981	0.00152537	0.0200924	PSMA2
ENSG00000047579	483.162	0.608166	0.144193	4.21772	2.47e-05	0.00165222	DTNBP1
ENSG00000106153	2627.8	0.605488	0.195862	3.0914	0.00199217	0.0234237	CHCHD2
ENSG00000184178	194.454	0.60527	0.162259	3.73028	0.000191268	0.00575468	SCFD2
ENSG00000160949	241.555	0.605124	0.204205	2.96332	0.00304342	0.0306881	TONSL
ENSG00000175701	245.857	0.603597	0.177701	3.39671	0.00068202	0.0124531	MTLN
ENSG00000160293	179.552	0.601133	0.164468	3.65502	0.000257165	0.00682544	VAV2
ENSG00000132963	355.366	0.600538	0.141121	4.25548	2.09e-05	0.00156446	POMP
ENSG00000155115	380.78	0.600078	0.177102	3.38831	0.00070325	0.0127313	GTF3C6
ENSG00000178127	1358.38	0.599671	0.170479	3.51757	0.000435522	0.00949145	NDUFV2
ENSG00000205089	122.582	0.599468	0.205811	2.91271	0.0035831	0.034204	CCNI2
ENSG00000163468	3114.28	0.599409	0.124356	4.82009	1.43e-06	0.000323142	CCT3
ENSG00000126067	1129.36	0.597963	0.169247	3.53307	0.000410758	0.00918261	PSMB2
ENSG00000198924	253.431	0.597878	0.162781	3.67289	0.00023982	0.00661306	DCLRE1A
ENSG00000111962	198.063	0.597706	0.189031	3.16195	0.00156719	0.0204325	UST
ENSG00000052749	534.655	0.597687	0.176791	3.38075	0.000722871	0.0129759	RRP12
ENSG00000123374	1221.34	0.597402	0.195634	3.05367	0.00226062	0.0253965	CDK2
ENSG00000141076	687.366	0.597383	0.155211	3.84884	0.000118679	0.00432722	UTP4
ENSG00000183207	869.405	0.596733	0.192554	3.09904	0.00194146	0.0230479	RUVBL2
ENSG00000163191	1181.33	0.596064	0.0959054	6.21512	5.13e-10	2.33e-06	S100A11
ENSG00000164885	140.381	0.592304	0.198748	2.98018	0.00288081	0.0298439	CDK5
ENSG00000213145	2240.05	0.591393	0.17988	3.2877	0.00101009	0.0157205	CRIP1
ENSG00000079999	1065.36	0.590977	0.153263	3.85597	0.000115272	0.00426192	KEAP1
ENSG00000221829	563.124	0.590955	0.208167	2.83885	0.00452765	0.0392387	FANCG
ENSG00000180198	900.398	0.589874	0.177477	3.32367	0.000888428	0.0145797	RCC1
ENSG00000139343	561.686	0.589247	0.152078	3.87465	0.000106777	0.00410083	SNRPF
ENSG00000075188	304.833	0.588497	0.172087	3.41977	0.000626748	0.0120198	NUP37
ENSG00000172336	292.76	0.587497	0.212751	2.76143	0.00575493	0.045114	POP7
ENSG00000205208	171.599	0.587492	0.199587	2.94354	0.00324484	0.0319391	C4orf46
ENSG00000116586	429.314	0.586692	0.173807	3.37554	0.000736715	0.0130978	LAMTOR2
ENSG00000168393	466.727	0.586376	0.178998	3.27588	0.00105332	0.0160581	DTYMK
ENSG00000167815	2253.46	0.586172	0.162225	3.61334	0.000302284	0.0076539	PRDX2
ENSG00000017483	590.574	0.585129	0.191816	3.05048	0.00228478	0.0255905	SLC38A5
ENSG00000183828	157.537	0.584638	0.18983	3.0798	0.00207138	0.0240148	NUDT14
ENSG00000169627	526.406	0.584463	0.185785	3.14591	0.00165571	0.0209615	BOLA2B
ENSG00000142507	805.744	0.583822	0.183136	3.18792	0.00143301	0.0193275	PSMB6
ENSG00000119471	341.634	0.582642	0.155807	3.73951	0.000184381	0.00565907	HSDL2
ENSG00000048162	503.479	0.582639	0.150814	3.86329	0.000111872	0.00419886	NOP16
ENSG00000165283	997.29	0.58208	0.178397	3.26283	0.00110307	0.0166446	STOML2
ENSG00000146143	201.565	0.58115	0.202053	2.87623	0.00402457	0.0364295	PRIM2
ENSG00000134308	2775.05	0.580925	0.117056	4.96281	6.95e-07	0.000192763	YWHAQ
ENSG00000125735	595.161	0.580201	0.156956	3.69659	0.000218518	0.00624584	TNFSF14
ENSG00000291110	70.4394	0.578709	0.199466	2.90129	0.00371627	0.0348705	TRIM16L
ENSG00000172115	742.199	0.578395	0.191122	3.02631	0.00247561	0.0271549	CYCS
ENSG00000109919	321.09	0.575696	0.204905	2.80958	0.00496065	0.0412177	MTCH2
ENSG00000285121	321.09	0.575696	0.204905	2.80958	0.00496065	0.0412177	MTCH2
ENSG00000130303	1197.5	0.57519	0.200952	2.86232	0.00420553	0.0373614	BST2
ENSG00000126457	2278.48	0.574675	0.182413	3.15041	0.00163039	0.0207833	PRMT1
ENSG00000122873	120.599	0.5742	0.204511	2.80768	0.00499003	0.0413877	CISD1
ENSG00000184009	29927.3	0.574081	0.138332	4.15003	3.32e-05	0.00190198	ACTG1
ENSG00000100902	1248.28	0.573619	0.155153	3.69713	0.000218054	0.00624457	PSMA6
ENSG00000278615	803.696	0.573569	0.148618	3.85935	0.000113688	0.00422125	C11orf98
ENSG00000286070	587.408	0.572628	0.203134	2.81897	0.00481778	0.0405954
ENSG00000142252	265.193	0.571782	0.179942	3.17758	0.00148509	0.0197798	GEMIN7
ENSG00000100300	946.182	0.571515	0.134568	4.24705	2.17e-05	0.00156446	TSPO
ENSG00000130590	714.348	0.570842	0.158848	3.59363	0.000326097	0.00799524	SAMD10
ENSG00000150753	2190.64	0.570667	0.139911	4.07877	4.53e-05	0.00228883	CCT5
ENSG00000196230	8699.37	0.570613	0.179353	3.1815	0.00146512	0.0195952	TUBB
ENSG00000213638	103.422	0.570102	0.184131	3.09617	0.00196037	0.0231614	ADAT3
ENSG00000124562	874.492	0.569859	0.162162	3.51414	0.000441187	0.00955883	SNRPC
ENSG00000075240	431.803	0.569603	0.181111	3.14505	0.0016606	0.020999	GRAMD4
ENSG00000072274	2105.78	0.569568	0.196218	2.90273	0.00369929	0.0347771	TFRC
ENSG00000146232	396.244	0.568797	0.188556	3.01659	0.00255638	0.0277542	NFKBIE
ENSG00000173762	4663.42	0.567515	0.19528	2.90617	0.00365885	0.0346782	CD7
ENSG00000102007	2141.13	0.567193	0.153648	3.69151	0.000222925	0.00632317	PLP2
ENSG00000108518	17298.9	0.565657	0.174032	3.2503	0.00115282	0.0171704	PFN1
ENSG00000106305	187.221	0.565606	0.187351	3.01896	0.00253646	0.0276303	AIMP2
ENSG00000159733	767.004	0.56536	0.183267	3.0849	0.00203623	0.023704	ZFYVE28
ENSG00000284901	410.293	0.564879	0.154102	3.66561	0.000246747	0.00666799	NA
ENSG00000116161	1254.83	0.564643	0.152539	3.70163	0.000214219	0.00619444	CACYBP
ENSG00000242732	130.712	0.563009	0.173083	3.25283	0.00114263	0.0171026	RTL5
ENSG00000092841	6718.34	0.562942	0.151127	3.72497	0.00019534	0.005832	MYL6
ENSG00000062822	1460.71	0.561678	0.179892	3.12231	0.0017944	0.0219313	POLD1
ENSG00000110536	182.063	0.561405	0.153041	3.66834	0.000244135	0.00662149	PTPMT1
ENSG00000285206	182.063	0.561405	0.153041	3.66834	0.000244135	0.00662149	NA
ENSG00000100304	986.881	0.560831	0.166015	3.37819	0.000729655	0.0130347	TTLL12
ENSG00000007264	755.902	0.560015	0.161339	3.47105	0.000518427	0.0106135	MATK
ENSG00000165672	898.992	0.559301	0.185434	3.01617	0.0025599	0.0277721	PRDX3
ENSG00000143851	3377.35	0.556607	0.203427	2.73615	0.00621635	0.0473328	PTPN7
ENSG00000127946	293.227	0.555128	0.186277	2.98012	0.00288139	0.0298439	HIP1
ENSG00000173786	1561.7	0.554904	0.171793	3.23007	0.00123762	0.0178605	CNP
ENSG00000075234	296.64	0.553118	0.181184	3.05279	0.00226723	0.0254516	TTC38
ENSG00000117016	328.394	0.551933	0.189374	2.91451	0.0035625	0.0340292	RIMS3
ENSG00000130340	1927.57	0.551907	0.14456	3.81784	0.000134623	0.00462824	SNX9
ENSG00000002549	682.329	0.55058	0.163667	3.36403	0.000768123	0.0134948	LAP3
ENSG00000106803	704.464	0.550275	0.199477	2.75859	0.00580512	0.0453159	SEC61B
ENSG00000077348	307.3	0.549865	0.149886	3.66855	0.000243932	0.00662149	EXOSC5
ENSG00000136830	309.899	0.549613	0.178166	3.08484	0.0020366	0.023704	NIBAN2
ENSG00000183520	295.294	0.548931	0.181078	3.03147	0.00243369	0.0268233	UTP11
ENSG00000148248	2148.79	0.548719	0.170373	3.2207	0.00127879	0.0181882	SURF4
ENSG00000280951	2148.79	0.548719	0.170373	3.2207	0.00127879	0.0181882	SURF4
ENSG00000080824	11059.6	0.548614	0.130142	4.21549	2.49e-05	0.00166115	HSP90AA1
ENSG00000155307	981.009	0.547928	0.143168	3.82715	0.000129634	0.00450176	SAMSN1
ENSG00000136908	529.476	0.547775	0.167425	3.27176	0.00106879	0.0162262	DPM2
ENSG00000025772	452.164	0.547574	0.163983	3.3392	0.000840194	0.0142042	TOMM34
ENSG00000173660	1454.46	0.545178	0.130357	4.1822	2.89e-05	0.00178051	UQCRH
ENSG00000111639	902.402	0.544903	0.184484	2.95366	0.00314026	0.031268	MRPL51
ENSG00000158716	187.33	0.542902	0.182856	2.96901	0.00298758	0.0303931	DUSP23
ENSG00000196262	10160.5	0.542862	0.138503	3.9195	8.87e-05	0.00360243	PPIA
ENSG00000165591	434.284	0.542277	0.181524	2.98735	0.00281408	0.0293307	FAAH2
ENSG00000138442	450.397	0.54208	0.158886	3.41175	0.000645471	0.012176	WDR12
ENSG00000182054	2038.94	0.541772	0.18912	2.8647	0.004174	0.0372422	IDH2
ENSG00000175334	1053.38	0.541406	0.132274	4.09306	4.26e-05	0.00220472	BANF1
ENSG00000119013	436.366	0.540903	0.167991	3.21984	0.00128262	0.0182078	NDUFB3
ENSG00000069974	1285.22	0.538155	0.14536	3.70222	0.00021372	0.00619205	RAB27A
ENSG00000100906	2857.87	0.538151	0.130786	4.11474	3.88e-05	0.00205137	NFKBIA
ENSG00000103522	1640.89	0.538009	0.187123	2.87516	0.0040382	0.0365073	IL21R
ENSG00000111845	109.123	0.537184	0.170752	3.14599	0.00165528	0.0209615	PAK1IP1
ENSG00000285226	109.123	0.537184	0.170752	3.14599	0.00165528	0.0209615	PAK1IP1
ENSG00000135631	741.369	0.536666	0.193798	2.76921	0.00561931	0.0446777	RAB11FIP5
ENSG00000128604	199.824	0.536144	0.162793	3.2934	0.000989819	0.0155515	IRF5
ENSG00000023902	2252.22	0.535028	0.188805	2.83376	0.00460045	0.0396615	PLEKHO1
ENSG00000128973	475.344	0.534985	0.160506	3.33311	0.000858818	0.0143568	CLN6
ENSG00000242372	1045.47	0.534049	0.15955	3.34721	0.000816288	0.0139582	EIF6
ENSG00000065057	202.853	0.533888	0.179472	2.97477	0.00293205	0.0301053	NTHL1
ENSG00000172757	10710.5	0.533091	0.117515	4.53635	5.72e-06	0.000783021	CFL1
ENSG00000111684	518.878	0.532934	0.184656	2.88609	0.00390055	0.0357947	LPCAT3
ENSG00000137710	327.273	0.532866	0.192665	2.76577	0.00567888	0.0447808	RDX
ENSG00000147383	207.654	0.532217	0.183508	2.90024	0.00372882	0.0349356	NSDHL
ENSG00000125746	1556.94	0.5321	0.195629	2.71994	0.00652934	0.0487421	EML2
ENSG00000126432	1465.56	0.531451	0.170564	3.11584	0.0018342	0.0221738	PRDX5
ENSG00000284254	536.67	0.530354	0.169517	3.12862	0.00175627	0.0217528	HNRNPH1
ENSG00000146701	2286.96	0.529253	0.171292	3.08976	0.00200318	0.0234945	MDH2
ENSG00000184924	233.185	0.528534	0.186635	2.83191	0.00462707	0.0397669	PTRHD1
ENSG00000027001	163.153	0.526378	0.166796	3.15582	0.00160045	0.0206848	MIPEP
ENSG00000162734	916.499	0.526206	0.124345	4.23182	2.32e-05	0.00160998	PEA15
ENSG00000171421	316.163	0.524563	0.17548	2.98931	0.00279608	0.0292663	MRPL36
ENSG00000154518	1336.34	0.524361	0.177957	2.94655	0.00321336	0.0317766	ATP5MC3
ENSG00000164111	1080.96	0.523591	0.164874	3.1757	0.00149475	0.0198539	ANXA5
ENSG00000143314	565.183	0.523011	0.106857	4.89449	9.86e-07	0.000252569	MRPL24
ENSG00000167315	635.039	0.522998	0.122035	4.28565	1.82e-05	0.00151386	ACAA2
ENSG00000077713	156.468	0.522725	0.147713	3.53879	0.000401962	0.009094	SLC25A43
ENSG00000132481	195.605	0.521884	0.141472	3.68896	0.000225173	0.00636601	TRIM47
ENSG00000005022	2093.99	0.521869	0.184719	2.82521	0.004725	0.0402535	SLC25A5
ENSG00000135486	19450.1	0.521483	0.0952611	5.47425	4.39e-08	3.11e-05	HNRNPA1
ENSG00000217555	554.33	0.521323	0.175687	2.96735	0.00300383	0.0305167	CKLF
ENSG00000160446	511.427	0.520749	0.181052	2.87624	0.0040244	0.0364295	ZDHHC12
ENSG00000130487	466.438	0.518873	0.121522	4.26979	1.96e-05	0.00155511	KLHDC7B
ENSG00000177156	1607.04	0.51883	0.164672	3.15069	0.00162885	0.0207833	TALDO1
ENSG00000198355	2160	0.518531	0.117724	4.40463	1.06e-05	0.00111696	PIM3
ENSG00000158882	254.229	0.517986	0.133358	3.88419	0.000102672	0.00398438	TOMM40L
ENSG00000125166	1095.14	0.516347	0.185443	2.7844	0.00536263	0.0435545	GOT2
ENSG00000099203	291.103	0.515682	0.168083	3.06801	0.00215487	0.0245612	TMED1
ENSG00000101811	357.68	0.515275	0.176594	2.91784	0.00352461	0.0337106	CSTF2
ENSG00000132507	5741.17	0.514794	0.190037	2.70892	0.00675033	0.0498411	EIF5A
ENSG00000020426	124.628	0.513924	0.187577	2.7398	0.0061476	0.0470256	MNAT1
ENSG00000100600	425.13	0.5131	0.189116	2.71315	0.00666473	0.0494301	LGMN
ENSG00000241468	1128.17	0.511824	0.162831	3.14328	0.00167066	0.0210534	ATP5MF
ENSG00000092036	707.601	0.511598	0.170463	3.00123	0.00268895	0.0287318	HAUS4
ENSG00000130402	2341.72	0.510595	0.137511	3.71311	0.000204728	0.0060373	ACTN4
ENSG00000047849	1872.92	0.50932	0.147884	3.44404	0.000573082	0.0113117	MAP4
ENSG00000213977	239.89	0.506912	0.16376	3.09545	0.00196516	0.0231874	TAX1BP3
ENSG00000282844	2353.45	0.506864	0.138332	3.66412	0.000248194	0.00669493	ACTN4
ENSG00000182117	802.958	0.50656	0.181173	2.79601	0.00517378	0.042485	NOP10
ENSG00000177700	624.085	0.504694	0.177556	2.84245	0.00447687	0.0389579	POLR2L
ENSG00000160877	1446.33	0.504058	0.139035	3.6254	0.000288518	0.00741911	NACC1
ENSG00000129255	602.531	0.503969	0.146468	3.4408	0.000579993	0.0113726	MPDU1
ENSG00000285920	598.936	0.503803	0.163064	3.08961	0.00200417	0.0234945
ENSG00000107874	686.066	0.503709	0.153291	3.28596	0.00101636	0.0157966	CUEDC2
ENSG00000141349	262.866	0.50368	0.158773	3.17234	0.00151217	0.0200494	G6PC3
ENSG00000172331	236.894	0.502965	0.181592	2.76976	0.00560981	0.0446777	BPGM
ENSG00000101160	613.449	0.502841	0.139411	3.60689	0.000309893	0.00778032	CTSZ
ENSG00000159199	496.553	0.50217	0.145052	3.46199	0.000536196	0.0108192	ATP5MC1
ENSG00000070718	1034.95	0.501849	0.178383	2.81332	0.00490328	0.0409475	AP3M2
ENSG00000196976	326.544	0.501698	0.138264	3.62855	0.000285015	0.00736726	LAGE3
ENSG00000143537	645.597	0.501264	0.146868	3.41303	0.000642444	0.012176	ADAM15
ENSG00000136108	501.356	0.500582	0.156255	3.20362	0.00135713	0.0187988	CKAP2
ENSG00000077514	557.617	0.500411	0.177446	2.82007	0.00480133	0.0405007	POLD3
ENSG00000170515	3721.34	0.499989	0.159168	3.14125	0.00168226	0.0211357	PA2G4
ENSG00000111775	1598.36	0.499081	0.179932	2.77373	0.00554177	0.0445475	COX6A1
ENSG00000169957	324.612	0.497593	0.165852	3.00023	0.00269776	0.0287639	ZNF768
ENSG00000185043	2314.91	0.497005	0.140881	3.52784	0.000418962	0.00928022	CIB1
ENSG00000099341	1664.45	0.495799	0.144856	3.4227	0.000620017	0.0119122	PSMD8
ENSG00000104805	3856	0.494325	0.129491	3.81746	0.000134833	0.00462824	NUCB1
ENSG00000169857	137.757	0.494163	0.12984	3.80594	0.000141266	0.0047611	AVEN
ENSG00000140374	688.203	0.493385	0.125991	3.91603	9e-05	0.00361613	ETFA
ENSG00000139168	418.9	0.493264	0.152681	3.23069	0.00123492	0.0178547	ZCRB1
ENSG00000106348	1845.54	0.492901	0.169315	2.91115	0.00360096	0.0342864	IMPDH1
ENSG00000004142	1183.81	0.492755	0.14071	3.50193	0.000461902	0.00984303	POLDIP2
ENSG00000168884	1416.36	0.49259	0.155478	3.16822	0.00153374	0.0201339	TNIP2
ENSG00000171310	1360.81	0.492539	0.149398	3.29682	0.000977845	0.0154984	CHST11
ENSG00000175792	418.785	0.492516	0.149449	3.29556	0.00098227	0.0154984	RUVBL1
ENSG00000198830	5149.35	0.49188	0.140564	3.49934	0.000466416	0.00990079	HMGN2
ENSG00000180992	420.667	0.49129	0.162181	3.02927	0.00245143	0.0269418	MRPL14
ENSG00000106245	831.319	0.490519	0.145507	3.3711	0.00074868	0.0132472	BUD31
ENSG00000106683	869.525	0.490186	0.137404	3.56749	0.000360424	0.00850314	LIMK1
ENSG00000172009	988.188	0.489888	0.157884	3.10283	0.00191678	0.0228574	THOP1
ENSG00000125821	429.031	0.489123	0.177444	2.75649	0.00584251	0.0455122	DTD1
ENSG00000179091	957.782	0.488535	0.148683	3.28575	0.00101711	0.0157966	CYC1
ENSG00000100462	827.553	0.488332	0.155804	3.13426	0.00172288	0.0215005	PRMT5
ENSG00000161960	7380.98	0.487031	0.129358	3.76497	0.000166567	0.00535863	EIF4A1
ENSG00000151465	816.289	0.484658	0.151737	3.19406	0.00140287	0.0190768	CDC123
ENSG00000165704	309.408	0.484106	0.170995	2.8311	0.00463879	0.0397858	HPRT1
ENSG00000106554	502.568	0.483943	0.162432	2.97936	0.00288848	0.0298681	CHCHD3
ENSG00000169188	652.189	0.483834	0.16864	2.86904	0.0041172	0.0369529	APEX2
ENSG00000162636	496.505	0.483206	0.149629	3.22936	0.00124066	0.017867	EEIG2
ENSG00000134996	988.184	0.48267	0.152529	3.16446	0.00155373	0.0203106	OSTF1
ENSG00000099795	654.192	0.481985	0.167707	2.87397	0.00405348	0.0365797	NDUFB7
ENSG00000096092	140.143	0.4813	0.162004	2.97091	0.00296921	0.0302892	TMEM14A
ENSG00000099800	497.789	0.480741	0.173227	2.77522	0.00551648	0.0444948	TIMM13
ENSG00000135624	3572.17	0.480518	0.154073	3.11877	0.0018161	0.0220529	CCT7
ENSG00000143621	2481.45	0.480291	0.142849	3.36224	0.000773142	0.0135363	ILF2
ENSG00000088832	2080.88	0.480096	0.137476	3.4922	0.000479052	0.0100284	FKBP1A
ENSG00000065978	11001	0.480003	0.139111	3.45049	0.000559564	0.0111187	YBX1
ENSG00000004478	1357.6	0.479652	0.15226	3.15022	0.00163149	0.0207833	FKBP4
ENSG00000165752	224.327	0.47955	0.113271	4.23365	2.3e-05	0.00160552	STK32C
ENSG00000139083	1743.69	0.479414	0.160133	2.99384	0.00275487	0.0289723	ETV6
ENSG00000159131	1526.32	0.478832	0.11174	4.28522	1.83e-05	0.00151386	GART
ENSG00000132780	2748.98	0.478487	0.149919	3.19163	0.0014147	0.0191326	NASP
ENSG00000175416	703.158	0.478218	0.163329	2.92794	0.00341213	0.0330603	CLTB
ENSG00000115539	359.655	0.477983	0.140664	3.39804	0.0006787	0.0124078	PDCL3
ENSG00000108639	1846.99	0.477775	0.116684	4.09459	4.23e-05	0.00219787	SYNGR2
ENSG00000173163	200.294	0.477607	0.172492	2.76886	0.00562533	0.0446777	COMMD1
ENSG00000196497	433.011	0.476646	0.16519	2.88543	0.00390873	0.0357951	IPO4
ENSG00000285248	433.011	0.476646	0.16519	2.88543	0.00390873	0.0357951	IPO4
ENSG00000110063	676.926	0.475621	0.137065	3.47004	0.000520372	0.0106386	DCPS
ENSG00000120509	207.794	0.475183	0.140328	3.38623	0.000708611	0.0127972	PDZD11
ENSG00000153563	4982.93	0.47449	0.165142	2.87322	0.00406312	0.0366196	CD8A
ENSG00000170315	6634.22	0.474148	0.10811	4.38578	1.16e-05	0.00116065	UBB
ENSG00000132661	399.869	0.473514	0.134963	3.50848	0.000450669	0.00970007	NXT1
ENSG00000214736	1080.42	0.473445	0.112784	4.1978	2.7e-05	0.0017267	TOMM6
ENSG00000138780	141.64	0.473381	0.167287	2.82975	0.00465837	0.0398603	GSTCD
ENSG00000242616	171.491	0.473273	0.16718	2.83091	0.00464158	0.0397858	GNG10
ENSG00000115738	2022.98	0.47325	0.167986	2.8172	0.0048444	0.0406793	ID2
ENSG00000163634	457.118	0.47311	0.111995	4.22438	2.4e-05	0.00164106	THOC7
ENSG00000196407	164.421	0.472821	0.14952	3.16226	0.00156549	0.0204284	THEM5
ENSG00000124767	900.713	0.472681	0.156588	3.01863	0.00253919	0.0276303	GLO1
ENSG00000160752	1881.91	0.472583	0.173683	2.72095	0.00650943	0.048688	FDPS
ENSG00000163382	537.241	0.472094	0.159804	2.95421	0.00313474	0.0312485	NAXE
ENSG00000075624	43981.2	0.472055	0.139062	3.39457	0.000687374	0.0125134	ACTB
ENSG00000129250	1578.85	0.470994	0.142779	3.29877	0.000971101	0.0154427	KIF1C
ENSG00000163565	4359.79	0.470923	0.110889	4.24681	2.17e-05	0.00156446	IFI16
ENSG00000116793	300.329	0.469812	0.161817	2.90335	0.0036919	0.0347295	PHTF1
ENSG00000151366	535.585	0.469706	0.0707157	6.64217	3.09e-11	2.3e-07	NDUFC2
ENSG00000175768	536.473	0.469603	0.122193	3.84313	0.000121476	0.00434968	TOMM5
ENSG00000143799	5010.35	0.46949	0.120464	3.89735	9.73e-05	0.00382396	PARP1
ENSG00000084623	2129.18	0.469324	0.145199	3.23229	0.00122802	0.0177895	EIF3I
ENSG00000154723	662.424	0.467574	0.142985	3.27009	0.00107512	0.0163057	ATP5PF
ENSG00000115946	292.154	0.466505	0.111995	4.16541	3.11e-05	0.0018404	PNO1
ENSG00000214114	398.329	0.466133	0.114597	4.0676	4.75e-05	0.00233911	MYCBP
ENSG00000004779	480.264	0.465103	0.171062	2.71891	0.00654966	0.0488202	NDUFAB1
ENSG00000136930	1086.07	0.465071	0.167707	2.77311	0.00555232	0.0445475	PSMB7
ENSG00000152684	526.078	0.464621	0.14742	3.15167	0.00162338	0.0207833	PELO
ENSG00000197858	695.534	0.463458	0.120824	3.8358	0.000125155	0.00439764	GPAA1
ENSG00000115241	2442.39	0.462871	0.165952	2.78918	0.00528419	0.0430822	PPM1G
ENSG00000198951	706.456	0.461083	0.170017	2.71198	0.00668827	0.0494812	NAGA
ENSG00000113068	549.38	0.461059	0.0968505	4.76052	1.93e-06	0.000382664	PFDN1
ENSG00000214113	352.461	0.460806	0.10894	4.2299	2.34e-05	0.00161621	LYRM4
ENSG00000214194	198.764	0.460124	0.136169	3.37908	0.000727295	0.0130327	SMIM30
ENSG00000166797	454.402	0.46003	0.161865	2.84206	0.00448235	0.0389597	CIAO2A
ENSG00000102030	775.893	0.459692	0.156491	2.9375	0.00330866	0.0323346	NAA10
ENSG00000059573	1243.86	0.458874	0.148136	3.09765	0.00195062	0.0231012	ALDH18A1
ENSG00000178952	2498.99	0.458064	0.148805	3.07828	0.00208203	0.0241194	TUFM
ENSG00000197498	298.905	0.457178	0.143817	3.17889	0.00147843	0.0197372	RPF2
ENSG00000274005	1827.38	0.456434	0.158519	2.87936	0.00398485	0.0362022	RPS9
ENSG00000274626	1827.38	0.456434	0.158519	2.87936	0.00398485	0.0362022	RPS9
ENSG00000275323	1827.38	0.456434	0.158519	2.87936	0.00398485	0.0362022	RPS9
ENSG00000277079	1827.38	0.456434	0.158519	2.87936	0.00398485	0.0362022	RPS9
ENSG00000277359	1827.38	0.456434	0.158519	2.87936	0.00398485	0.0362022	RPS9
ENSG00000278081	1827.38	0.456434	0.158519	2.87936	0.00398485	0.0362022	RPS9
ENSG00000101911	644.771	0.456122	0.1447	3.1522	0.00162045	0.0207833	PRPS2
ENSG00000127124	527.061	0.45559	0.152113	2.99507	0.00274381	0.0289723	HIVEP3
ENSG00000134684	2357.75	0.455328	0.154092	2.9549	0.00312766	0.031234	YARS1
ENSG00000118961	356.483	0.454908	0.150853	3.01557	0.00256499	0.0278021	LDAH
ENSG00000179041	522.943	0.453911	0.133287	3.40553	0.000660364	0.0122382	RRS1
ENSG00000160767	488.689	0.453904	0.166484	2.72641	0.00640267	0.0482081	ENTREP3
ENSG00000133265	458.736	0.452969	0.126616	3.57751	0.000346879	0.00823241	HSPBP1
ENSG00000100632	715.309	0.452856	0.145269	3.11735	0.00182484	0.0221048	ERH
ENSG00000068724	1755.44	0.452298	0.131385	3.44253	0.000576306	0.0113452	TTC7A
ENSG00000123352	254.877	0.452114	0.155633	2.90501	0.00367244	0.0346782	SPATS2
ENSG00000198356	658.577	0.451876	0.16402	2.75501	0.00586909	0.0455998	GET3
ENSG00000163882	968.276	0.451239	0.138243	3.26409	0.00109815	0.0165871	POLR2H
ENSG00000169189	922.126	0.450403	0.164268	2.74188	0.00610883	0.0468359	NSMCE1
ENSG00000127884	803.297	0.450004	0.143904	3.12712	0.0017653	0.0218102	ECHS1
ENSG00000277791	948.736	0.449742	0.122384	3.67483	0.000238008	0.00661306	PSMB3
ENSG00000115091	4199.21	0.44934	0.113017	3.97585	7.01e-05	0.00304886	ACTR3
ENSG00000174109	128.669	0.44898	0.144744	3.10189	0.00192287	0.0228819	UQCC4
ENSG00000103363	1291.54	0.448076	0.15268	2.93474	0.00333824	0.0325392	ELOB
ENSG00000181610	484.986	0.44785	0.135332	3.30926	0.000935415	0.0150946	MRPS23
ENSG00000074071	1214.06	0.447713	0.155454	2.88003	0.0039764	0.0362022	MRPS34
ENSG00000034152	1353.25	0.447683	0.128512	3.48359	0.000494735	0.0102843	MAP2K3
ENSG00000160219	687.263	0.447592	0.139643	3.20527	0.00134938	0.0187438	GAB3
ENSG00000142634	2444.73	0.447089	0.122436	3.65161	0.000260597	0.00689192	EFHD2
ENSG00000158470	613.488	0.447063	0.116233	3.84626	0.000119934	0.00432722	B4GALT5
ENSG00000105364	1018.55	0.445356	0.156782	2.84062	0.00450266	0.0390906	MRPL4
ENSG00000164733	3282.92	0.444641	0.139687	3.18312	0.00145695	0.0195376	CTSB
ENSG00000146731	2030.77	0.444245	0.109179	4.06898	4.72e-05	0.00233911	CCT6A
ENSG00000267369	577.885	0.444001	0.120954	3.67082	0.000241772	0.00662149	TAF5LP1
ENSG00000181061	379.288	0.443899	0.152533	2.91019	0.00361211	0.0343705	HIGD1A
ENSG00000131873	805.538	0.443427	0.157338	2.8183	0.00482782	0.0406089	CHSY1
ENSG00000168610	8157.16	0.443126	0.119757	3.70022	0.000215415	0.00621692	STAT3
ENSG00000129559	807.071	0.442673	0.137719	3.21432	0.00130752	0.0183857	NEDD8
ENSG00000285246	807.071	0.442673	0.137719	3.21432	0.00130752	0.0183857	NEDD8
ENSG00000042753	567.48	0.442351	0.159848	2.76732	0.00565196	0.0447311	AP2S1
ENSG00000139514	1843.53	0.441662	0.15477	2.85367	0.00432175	0.0382574	SLC7A1
ENSG00000171960	586.961	0.441021	0.132155	3.33715	0.000846416	0.0142634	PPIH
ENSG00000001036	242.779	0.440866	0.146696	3.00531	0.00265314	0.0285337	FUCA2
ENSG00000184584	3439.21	0.440672	0.141446	3.11547	0.00183651	0.0221738	STING1
ENSG00000184992	542.567	0.440298	0.134175	3.28152	0.0010325	0.015908	BRI3BP
ENSG00000117448	1043.14	0.439598	0.112211	3.91759	8.94e-05	0.00360604	AKR1A1
ENSG00000148832	221.798	0.4394	0.154251	2.8486	0.00439119	0.0385491	PAOX
ENSG00000115128	677.306	0.438044	0.137504	3.18569	0.00144411	0.0194419	SF3B6
ENSG00000136522	316.4	0.43793	0.158124	2.76954	0.00561356	0.0446777	MRPL47
ENSG00000178464	174.362	0.437628	0.146754	2.98205	0.00286323	0.029718	RPL10P16
ENSG00000176973	911.652	0.43723	0.117381	3.72488	0.000195407	0.005832	FAM89B
ENSG00000239789	230.507	0.437127	0.134623	3.24703	0.00116614	0.0172831	MRPS17
ENSG00000100577	151.877	0.436842	0.146634	2.97912	0.00289073	0.0298681	GSTZ1
ENSG00000104522	702.974	0.436407	0.116948	3.73163	0.000190247	0.00573557	GFUS
ENSG00000105355	616.028	0.435094	0.12969	3.35488	0.000793998	0.0137345	PLIN3
ENSG00000158019	692.041	0.43508	0.144286	3.0154	0.0025664	0.0278021	BABAM2
ENSG00000061273	6842.17	0.435058	0.150972	2.88171	0.00395526	0.0361321	HDAC7
ENSG00000170265	666.527	0.434677	0.146193	2.97331	0.0029461	0.0301777	ZNF282
ENSG00000170860	447.918	0.434639	0.151956	2.8603	0.00423239	0.0375334	LSM3
ENSG00000168028	23820.3	0.432883	0.152338	2.8416	0.00448875	0.0389926	RPSA
ENSG00000096080	448.041	0.432305	0.146636	2.94816	0.00319675	0.0316333	MRPS18A
ENSG00000161677	332.824	0.432071	0.158147	2.73209	0.00629333	0.047699	JOSD2
ENSG00000130332	979.948	0.431065	0.121654	3.54336	0.000395068	0.00902263	LSM7
ENSG00000162639	502.126	0.430821	0.125066	3.44473	0.000571621	0.0112979	HENMT1
ENSG00000182774	20971.9	0.430022	0.144114	2.9839	0.00284598	0.029601	RPS17
ENSG00000084774	2232.69	0.42869	0.1492	2.87326	0.00406256	0.0366196	CAD
ENSG00000198056	363.01	0.428475	0.157634	2.71817	0.00656444	0.0488324	PRIM1
ENSG00000198933	698.325	0.428299	0.142593	3.00364	0.00266774	0.0285873	TBKBP1
ENSG00000116237	852.963	0.427807	0.147119	2.90791	0.00363858	0.0345537	ICMT
ENSG00000214706	754.235	0.427059	0.102411	4.17005	3.05e-05	0.00182703	IFRD2
ENSG00000137818	30777.1	0.426543	0.136441	3.1262	0.00177081	0.0218419	RPLP1
ENSG00000111328	197.232	0.425478	0.156427	2.71998	0.00652858	0.0487421	CDK2AP1
ENSG00000106330	340.789	0.42531	0.153537	2.77008	0.00560427	0.0446777	MOSPD3
ENSG00000172270	3179.32	0.424748	0.114407	3.71262	0.000205123	0.0060373	BSG
ENSG00000100379	568.387	0.424664	0.14198	2.99102	0.00278045	0.0291437	KCTD17
ENSG00000100591	1465.84	0.424302	0.139053	3.05137	0.00227798	0.0255472	AHSA1
ENSG00000135842	2099.07	0.424237	0.137312	3.08958	0.00200437	0.0234945	NIBAN1
ENSG00000181924	640.731	0.423619	0.141001	3.00437	0.00266129	0.0285663	COA4
ENSG00000068079	646.668	0.423248	0.155308	2.72521	0.00642609	0.0483111	IFI35
ENSG00000115165	5080.62	0.423142	0.136308	3.10431	0.00190724	0.0227689	CYTIP
ENSG00000105202	2214.54	0.422771	0.145404	2.90756	0.00364258	0.0345537	FBL
ENSG00000280548	2214.54	0.422771	0.145404	2.90756	0.00364258	0.0345537	FBL
ENSG00000138363	1372.86	0.422673	0.0886906	4.76571	1.88e-06	0.000377986	ATIC
ENSG00000108439	376.587	0.422573	0.133811	3.15798	0.00158869	0.0205686	PNPO
ENSG00000118242	119.916	0.422169	0.149653	2.821	0.00478746	0.0404383	MREG
ENSG00000128654	219.197	0.42216	0.114936	3.67299	0.000239727	0.00661306	MTX2
ENSG00000173692	1230.24	0.421957	0.128456	3.28484	0.00102038	0.0158144	PSMD1
ENSG00000160563	310.397	0.421746	0.154597	2.72804	0.00637112	0.0480193	MED27
ENSG00000185608	340.579	0.420865	0.14193	2.96529	0.00302397	0.0305958	MRPL40
ENSG00000132773	420.27	0.420433	0.144768	2.90418	0.00368218	0.0347295	TOE1
ENSG00000013573	2535.12	0.419911	0.153572	2.73429	0.00625141	0.0474903	DDX11
ENSG00000184508	421.246	0.419382	0.14156	2.96257	0.00305083	0.030742	HDDC3
ENSG00000090097	659.038	0.419351	0.124153	3.37769	0.000730968	0.0130425	PCBP4
ENSG00000215021	4227.46	0.419061	0.132279	3.16802	0.0015348	0.0201339	PHB2
ENSG00000110955	6425.65	0.418216	0.147911	2.82749	0.00469149	0.0400851	ATP5F1B
ENSG00000119421	364.104	0.417825	0.15024	2.78106	0.00541823	0.0438862	NDUFA8
ENSG00000070785	229.078	0.41762	0.152895	2.73142	0.00630611	0.0477472	EIF2B3
ENSG00000125356	961.553	0.416467	0.146638	2.8401	0.00450999	0.0391085	NDUFA1
ENSG00000100216	924.803	0.415687	0.150983	2.7532	0.00590151	0.0458038	TOMM22
ENSG00000213551	1042	0.41545	0.152163	2.73029	0.00632781	0.0478546	DNAJC9
ENSG00000014641	1381.38	0.415314	0.132409	3.1366	0.00170918	0.0213834	MDH1
ENSG00000114767	397.213	0.415133	0.124457	3.33555	0.000851311	0.0143201	RRP9
ENSG00000164305	671.081	0.41377	0.139144	2.97369	0.00294242	0.0301608	CASP3
ENSG00000166197	2931.93	0.413603	0.0985006	4.19899	2.68e-05	0.00172506	NOLC1
ENSG00000053371	670.64	0.41344	0.121396	3.4057	0.000659947	0.0122382	AKR7A2
ENSG00000109971	20119.5	0.413291	0.139615	2.96022	0.00307424	0.0308739	HSPA8
ENSG00000149136	3993.69	0.412374	0.133223	3.09537	0.0019657	0.0231874	SSRP1
ENSG00000159228	558.651	0.412308	0.140666	2.93112	0.00337738	0.0328091	CBR1
ENSG00000115484	2671.26	0.411806	0.122235	3.36898	0.000754474	0.013318	CCT4
ENSG00000100410	495.702	0.41084	0.114123	3.59998	0.000318243	0.00786289	PHF5A
ENSG00000147912	217.761	0.40999	0.146759	2.79362	0.00521217	0.0426824	FBXO10
ENSG00000021355	1757.12	0.409035	0.110413	3.70461	0.000211718	0.00614602	SERPINB1
ENSG00000182004	482.634	0.40868	0.099566	4.10461	4.05e-05	0.00211955	SNRPE
ENSG00000119714	1138.34	0.408638	0.150758	2.71056	0.00671704	0.0496694	GPR68
ENSG00000275837	994.42	0.407824	0.129755	3.14303	0.00167208	0.0210534	SMARCB1
ENSG00000124802	204.011	0.407336	0.140466	2.89989	0.00373298	0.0349391	EEF1E1
ENSG00000116824	6514.83	0.40724	0.109017	3.73558	0.000187284	0.00567585	CD2
ENSG00000259781	772.513	0.407087	0.125141	3.25304	0.00114178	0.0171026	HMGB1P6
ENSG00000169813	6935.46	0.407057	0.123689	3.29098	0.000998403	0.0156131	HNRNPF
ENSG00000166902	718.878	0.406468	0.120444	3.37476	0.000738806	0.0131037	MRPL16
ENSG00000175216	1988.86	0.405648	0.125357	3.23594	0.00121241	0.0176813	CKAP5
ENSG00000171307	690.264	0.405503	0.140513	2.88588	0.0039032	0.0357947	ZDHHC16
ENSG00000100764	1224.59	0.404757	0.13698	2.95486	0.00312809	0.031234	PSMC1
ENSG00000166226	1828.85	0.404622	0.101831	3.97346	7.08e-05	0.0030695	CCT2
ENSG00000139405	362.375	0.403639	0.129002	3.12893	0.00175444	0.0217484	RITA1
ENSG00000138430	677.465	0.403472	0.13655	2.95477	0.00312907	0.031234	OLA1
ENSG00000115317	791.055	0.403185	0.138487	2.91137	0.0035985	0.0342864	HTRA2
ENSG00000136238	1769.29	0.402904	0.11489	3.50685	0.000453437	0.00972502	RAC1
ENSG00000112658	1957.92	0.402852	0.113487	3.54975	0.00038559	0.00883055	SRF
ENSG00000284526	536.557	0.401378	0.105778	3.79452	0.000147928	0.00491843
ENSG00000156110	353.813	0.401172	0.135593	2.95865	0.00308991	0.0309768	ADK
ENSG00000104904	9208.58	0.400719	0.129162	3.10245	0.00191926	0.0228574	OAZ1
ENSG00000131652	722.137	0.400346	0.133809	2.99191	0.00277234	0.0290793	THOC6
ENSG00000175203	1546.33	0.400198	0.132419	3.02221	0.00250933	0.0274283	DCTN2
ENSG00000111726	426.183	0.400164	0.145227	2.75543	0.00586145	0.045588	CMAS
ENSG00000080608	588.462	0.399712	0.119839	3.33542	0.000851709	0.0143201	PUM3
ENSG00000136261	569.691	0.399593	0.115804	3.45061	0.000559316	0.0111187	BZW2
ENSG00000101182	2145.04	0.399435	0.144944	2.75578	0.00585518	0.045587	PSMA7
ENSG00000162385	488.043	0.399428	0.106433	3.75286	0.000174828	0.0055169	MAGOH
ENSG00000120705	1344.99	0.399418	0.11536	3.46237	0.000535444	0.0108192	ETF1
ENSG00000112695	1031.33	0.398588	0.130272	3.05965	0.00221596	0.0251033	COX7A2
ENSG00000106244	2162.9	0.398437	0.146463	2.72039	0.00652053	0.0487253	PDAP1
ENSG00000134330	648.616	0.397663	0.137565	2.89073	0.00384345	0.0355183	IAH1
ENSG00000100243	1562.82	0.397517	0.116651	3.40775	0.000655003	0.0122382	CYB5R3
ENSG00000196419	6009.46	0.396906	0.123908	3.20323	0.00135897	0.0188067	XRCC6
ENSG00000169100	10397.7	0.395743	0.112048	3.5319	0.000412579	0.00919365	SLC25A6
ENSG00000174173	343.408	0.395197	0.102229	3.86579	0.000110732	0.00418781	TRMT10C
ENSG00000213339	762.931	0.394637	0.145002	2.72159	0.00649678	0.0486702	QTRT1
ENSG00000086061	2543.74	0.394634	0.104847	3.76389	0.000167288	0.0053702	DNAJA1
ENSG00000118680	3473.56	0.394221	0.122614	3.21515	0.00130376	0.0183675	MYL12B
ENSG00000185721	704.262	0.393468	0.116502	3.37736	0.000731852	0.0130426	DRG1
ENSG00000186810	902.633	0.392172	0.109373	3.58564	0.000336255	0.00812412	CXCR3
ENSG00000128708	570.341	0.391966	0.115283	3.40005	0.000673739	0.012378	HAT1
ENSG00000182180	913.998	0.391639	0.111198	3.52198	0.00042833	0.00937131	MRPS16
ENSG00000170043	1679.41	0.390108	0.129055	3.0228	0.00250448	0.0274283	TRAPPC1
ENSG00000142657	1021.52	0.389614	0.135626	2.87271	0.00406968	0.036635	PGD
ENSG00000147669	378.928	0.389505	0.101462	3.83892	0.000123578	0.00437318	POLR2K
ENSG00000165280	5106.16	0.389	0.140544	2.76781	0.00564344	0.0446875	VCP
ENSG00000083845	17899.3	0.388562	0.111638	3.48055	0.000500379	0.0103437	RPS5
ENSG00000143106	1830.84	0.387152	0.129108	2.99867	0.00271157	0.0288284	PSMA5
ENSG00000163938	1911.8	0.386915	0.111212	3.47909	0.000503126	0.0103596	GNL3
ENSG00000167114	420.399	0.386714	0.115029	3.36188	0.000774128	0.0135363	SLC27A4
ENSG00000100911	1782.42	0.385286	0.128245	3.0043	0.00266194	0.0285663	PSME2
ENSG00000284889	1782.42	0.385286	0.128245	3.0043	0.00266194	0.0285663	PSME2
ENSG00000023697	216.771	0.38477	0.129348	2.97468	0.00293295	0.0301053	DERA
ENSG00000271503	8345.65	0.384321	0.0836344	4.59525	4.32e-06	0.000655537	CCL5
ENSG00000274523	906.744	0.384294	0.118878	3.23268	0.00122634	0.0177825	RCC1L
ENSG00000136463	433.577	0.383174	0.122744	3.12174	0.00179788	0.0219392	TACO1
ENSG00000185651	1770.68	0.382492	0.123204	3.10454	0.00190577	0.0227689	UBE2L3
ENSG00000189043	944.653	0.382306	0.127856	2.99012	0.00278865	0.029209	NDUFA4
ENSG00000160214	788.277	0.382094	0.120917	3.15997	0.00157784	0.0204819	RRP1
ENSG00000163931	2684.26	0.382087	0.123682	3.08927	0.00200648	0.0235007	TKT
ENSG00000129696	286.666	0.382005	0.135963	2.80963	0.00495988	0.0412177	TTI2
ENSG00000134046	2078.41	0.381205	0.104287	3.65534	0.00025684	0.00682544	MBD2
ENSG00000103642	300.697	0.379212	0.13902	2.72775	0.00637673	0.0480372	LACTB
ENSG00000089876	396.718	0.378932	0.138589	2.73421	0.00625302	0.0474903	DHX32
ENSG00000100029	1540.76	0.378255	0.130478	2.899	0.00374361	0.0349725	PES1
ENSG00000153551	1278.07	0.377982	0.132986	2.84226	0.00447952	0.0389579	CMTM7
ENSG00000108107	27310.8	0.377766	0.136711	2.76324	0.00572305	0.0450062	RPL28
ENSG00000188706	341.765	0.376746	0.132221	2.84936	0.00438066	0.0384809	ZDHHC9
ENSG00000168003	2191.69	0.37642	0.108046	3.48389	0.000494187	0.0102843	SLC3A2
ENSG00000115053	12790.7	0.375987	0.114323	3.28882	0.00100607	0.0156742	NCL
ENSG00000214717	1134.48	0.375337	0.111867	3.3552	0.000793062	0.0137345	ZBED1
ENSG00000141562	3044.93	0.374424	0.131938	2.83788	0.00454137	0.0393118	NARF
ENSG00000105372	28357.2	0.373697	0.0891314	4.19265	2.76e-05	0.00173531	RPS19
ENSG00000110871	358.272	0.372232	0.109131	3.41087	0.000647548	0.012176	COQ5
ENSG00000198431	1011.99	0.371189	0.134229	2.76535	0.00568609	0.0448104	TXNRD1
ENSG00000184117	1362.91	0.371042	0.0947917	3.91429	9.07e-05	0.00362269	NIPSNAP1
ENSG00000105404	1098.37	0.36989	0.112122	3.29899	0.000970345	0.0154427	RABAC1
ENSG00000183955	799.398	0.369667	0.107201	3.44835	0.000564016	0.0111922	KMT5A
ENSG00000187994	691.644	0.369176	0.10836	3.40694	0.000656959	0.0122382	RINL
ENSG00000282895	691.644	0.369176	0.10836	3.40694	0.000656959	0.0122382	RINL
ENSG00000129625	1118.11	0.368297	0.115372	3.19225	0.00141168	0.0191266	REEP5
ENSG00000168792	899.516	0.368247	0.108101	3.40652	0.000657956	0.0122382	ABHD15
ENSG00000174996	987.114	0.367925	0.12278	2.99661	0.00272996	0.0289204	KLC2
ENSG00000116030	876.388	0.367836	0.0986249	3.72965	0.000191747	0.00575745	SUMO1
ENSG00000139370	418.717	0.367755	0.106455	3.45454	0.000551224	0.0109971	SLC15A4
ENSG00000224877	351.433	0.366413	0.125844	2.91165	0.00359523	0.0342864	NDUFAF8
ENSG00000156411	907.728	0.365902	0.109151	3.35225	0.000801573	0.0138211	ATP5MJ
ENSG00000100418	1020.24	0.365338	0.13249	2.75748	0.00582494	0.045423	DESI1
ENSG00000142168	2806.3	0.365317	0.0999746	3.6541	0.000258086	0.00683766	SOD1
ENSG00000174903	3207.54	0.364945	0.105591	3.45621	0.000547822	0.0109547	RAB1B
ENSG00000126247	3278.75	0.364787	0.124421	2.93188	0.00336916	0.0327507	CAPNS1
ENSG00000142864	5033.74	0.363531	0.106878	3.40138	0.000670468	0.0123484	SERBP1
ENSG00000125901	666.577	0.36346	0.133441	2.72376	0.00645434	0.04845	MRPS26
ENSG00000119383	1421.51	0.363227	0.08605	4.22112	2.43e-05	0.00164586	PTPA
ENSG00000136942	15655.1	0.363224	0.12078	3.00732	0.00263562	0.0284276	RPL35
ENSG00000151726	421.263	0.362842	0.125206	2.89796	0.00375593	0.0349996	ACSL1
ENSG00000082153	2352.83	0.362072	0.108897	3.3249	0.000884501	0.0145424	BZW1
ENSG00000112110	580.467	0.361326	0.120141	3.00751	0.002634	0.0284276	MRPL18
ENSG00000276016	1417.97	0.361066	0.131697	2.74164	0.00611327	0.0468359	ABR
ENSG00000023734	1082.86	0.359971	0.104479	3.44539	0.000570236	0.0112979	STRAP
ENSG00000135148	2158.93	0.35937	0.109957	3.26828	0.00108203	0.0163937	TRAFD1
ENSG00000197756	21457.2	0.359147	0.107219	3.34964	0.000809153	0.0138874	RPL37A
ENSG00000163902	2992.72	0.3577	0.108059	3.31023	0.000932193	0.0150764	RPN1
ENSG00000147324	1306.67	0.357471	0.127343	2.80715	0.00499818	0.0414322	MFHAS1
ENSG00000086827	328.873	0.355854	0.127392	2.79338	0.00521598	0.04269	ZW10
ENSG00000101367	1715.3	0.354742	0.0806725	4.39731	1.1e-05	0.00113995	MAPRE1
ENSG00000105677	547.222	0.354008	0.0954652	3.70824	0.000208703	0.00610621	TMEM147
ENSG00000090266	758.38	0.353501	0.128876	2.74296	0.00608889	0.0467454	NDUFB2
ENSG00000140575	6677.12	0.353214	0.119276	2.96133	0.00306317	0.0308455	IQGAP1
ENSG00000151327	396.486	0.351695	0.0958355	3.66978	0.000242762	0.00662149	FAM177A1
ENSG00000105171	708.659	0.350981	0.124715	2.81426	0.00488893	0.0409376	POP4
ENSG00000061794	478.478	0.350736	0.0765733	4.5804	4.64e-06	0.000682943	MRPS35
ENSG00000153574	675.633	0.350037	0.127873	2.73737	0.00619319	0.047229	RPIA
ENSG00000103653	6202.24	0.349146	0.111698	3.12581	0.00177314	0.0218478	CSK
ENSG00000125877	660.797	0.349019	0.108743	3.20958	0.00132931	0.0185865	ITPA
ENSG00000135392	384.205	0.348409	0.117155	2.97391	0.0029403	0.0301599	DNAJC14
ENSG00000189403	4903.69	0.348224	0.0725665	4.79869	1.6e-06	0.000340685	HMGB1
ENSG00000100075	1030.33	0.348193	0.11402	3.05379	0.0022597	0.0253965	SLC25A1
ENSG00000114867	8041.5	0.347959	0.116453	2.98796	0.00280842	0.0293292	EIF4G1
ENSG00000067560	6650.96	0.344552	0.122405	2.81486	0.00487991	0.0409081	RHOA
ENSG00000065427	3320.46	0.343328	0.0948373	3.62018	0.000294403	0.00752039	KARS1
ENSG00000116459	1744.25	0.34312	0.11454	2.99564	0.00273866	0.0289657	ATP5PB
ENSG00000065150	2297.42	0.342308	0.116721	2.93271	0.00336016	0.0326846	IPO5
ENSG00000162851	208.336	0.341718	0.11769	2.90355	0.0036896	0.0347295	TFB2M
ENSG00000110651	2733.09	0.341516	0.0738362	4.62532	3.74e-06	0.000591399	CD81
ENSG00000115685	1308.03	0.341354	0.107469	3.1763	0.00149167	0.0198384	PPP1R7
ENSG00000135723	1393.79	0.340812	0.12319	2.76656	0.00566516	0.0447732	FHOD1
ENSG00000184076	701.84	0.340339	0.124318	2.73764	0.00618817	0.0472149	UQCR10
ENSG00000213965	229.588	0.340248	0.110448	3.08062	0.00206567	0.0239673	NUDT19
ENSG00000073536	560.267	0.340088	0.123641	2.75061	0.00594836	0.0459275	NLE1
ENSG00000166411	694.499	0.340069	0.102592	3.31476	0.000917226	0.0149318	IDH3A
ENSG00000081692	354.428	0.339926	0.11419	2.97685	0.00291231	0.029997	JMJD4
ENSG00000105671	673.93	0.339022	0.118897	2.85139	0.00435286	0.0383501	DDX49
ENSG00000170035	421.381	0.338951	0.099307	3.41316	0.000642149	0.012176	UBE2E3
ENSG00000100401	3065.29	0.338595	0.117295	2.88669	0.00389315	0.0357847	RANGAP1
ENSG00000167986	4818.51	0.338468	0.0994163	3.40455	0.000662727	0.0122514	DDB1
ENSG00000105640	34576	0.338386	0.110273	3.06861	0.00215058	0.0245311	RPL18A
ENSG00000085377	1008.64	0.33804	0.0978139	3.45595	0.000548361	0.0109547	PREP
ENSG00000181350	2131.7	0.337921	0.108506	3.11432	0.0018437	0.0222066	LRRC75A
ENSG00000244038	2828.06	0.337079	0.105901	3.18296	0.0014578	0.0195376	DDOST
ENSG00000089009	23868.1	0.336228	0.0935931	3.59244	0.000327599	0.00799524	RPL6
ENSG00000165775	746.858	0.336106	0.118762	2.83007	0.00465376	0.0398438	FUNDC2
ENSG00000165527	3931.14	0.335964	0.105989	3.16981	0.00152538	0.0200924	ARF6
ENSG00000165732	2672.14	0.335686	0.11765	2.85325	0.0043275	0.0382635	DDX21
ENSG00000149600	598.544	0.335552	0.103402	3.24514	0.00117394	0.0173615	COMMD7
ENSG00000169139	439.458	0.335424	0.118833	2.82264	0.00476299	0.0403705	UBE2V2
ENSG00000131653	1764.24	0.334236	0.099977	3.34313	0.000828392	0.0141035	TRAF7
ENSG00000115661	495.774	0.333435	0.122526	2.72133	0.00650198	0.0486846	STK16
ENSG00000126709	450.307	0.332806	0.121278	2.74415	0.0060668	0.046624	IFI6
ENSG00000104884	573.172	0.332121	0.104888	3.16643	0.00154322	0.020197	ERCC2
ENSG00000148672	2370.23	0.331757	0.102014	3.25208	0.00114562	0.0171302	GLUD1
ENSG00000134001	1135.93	0.3309	0.105661	3.13172	0.00173786	0.0216072	EIF2S1
ENSG00000075415	4509.46	0.330666	0.109082	3.03136	0.00243455	0.0268233	SLC25A3
ENSG00000107949	739.658	0.329826	0.102797	3.20852	0.00133422	0.0186202	BCCIP
ENSG00000007255	568.128	0.329319	0.109556	3.00594	0.00264765	0.0285129	TRAPPC6A
ENSG00000157911	239.637	0.329299	0.11962	2.75288	0.00590732	0.0458046	PEX10
ENSG00000171530	876.324	0.329031	0.116209	2.83137	0.00463488	0.0397858	TBCA
ENSG00000117592	1297.66	0.328581	0.0866057	3.79398	0.000148251	0.00491843	PRDX6
ENSG00000109854	705.851	0.327462	0.115873	2.82604	0.00471275	0.0401868	HTATIP2
ENSG00000141510	2207.1	0.32711	0.105239	3.10825	0.00188199	0.0225946	TP53
ENSG00000175606	250.186	0.326066	0.113707	2.8676	0.00413604	0.0370545	TMEM70
ENSG00000107937	1167.74	0.325537	0.0976731	3.33292	0.000859399	0.0143568	GTPBP4
ENSG00000138867	1568.17	0.325373	0.0977404	3.32895	0.000871744	0.0144108	GUCD1
ENSG00000110031	2898.31	0.324569	0.0921097	3.52373	0.000425525	0.00934206	LPXN
ENSG00000103591	689.352	0.32454	0.102497	3.16634	0.00154368	0.020197	AAGAB
ENSG00000185262	2215.56	0.324533	0.119828	2.70833	0.00676232	0.0499049	UBALD2
ENSG00000181929	747.523	0.324029	0.0923244	3.50968	0.000448642	0.00967803	PRKAG1
ENSG00000166557	784.039	0.323752	0.119099	2.71834	0.00656096	0.0488324	TMED3
ENSG00000116120	624.721	0.322565	0.110941	2.90753	0.00364299	0.0345537	FARSB
ENSG00000128789	643.755	0.321646	0.106122	3.03092	0.00243808	0.0268423	PSMG2
ENSG00000158417	2255.26	0.319201	0.10273	3.10717	0.00188886	0.0226459	EIF5B
ENSG00000167721	1385.29	0.319106	0.115115	2.77205	0.00557041	0.0445475	TSR1
ENSG00000120694	1501.99	0.318768	0.102349	3.11452	0.00184246	0.0222066	HSPH1
ENSG00000112039	333.476	0.318227	0.0913871	3.48219	0.000497334	0.0103238	FANCE
ENSG00000136305	284.976	0.317829	0.104405	3.0442	0.00233298	0.0259544	CIDEB
ENSG00000285199	284.976	0.317829	0.104405	3.0442	0.00233298	0.0259544	CIDEB
ENSG00000196396	2872.86	0.31735	0.112623	2.81781	0.00483527	0.0406485	PTPN1
ENSG00000174886	1357.21	0.316796	0.0948792	3.33894	0.000840993	0.0142042	NDUFA11
ENSG00000131378	2490.46	0.316459	0.0990276	3.19566	0.00139511	0.0190513	RFTN1
ENSG00000185238	268.162	0.316239	0.0985136	3.21011	0.00132685	0.0185849	PRMT3
ENSG00000066322	1007.77	0.316202	0.089953	3.51519	0.000439441	0.00953569	ELOVL1
ENSG00000104472	533.458	0.316015	0.104913	3.01215	0.00259403	0.0280423	CHRAC1
ENSG00000087269	2341.32	0.315366	0.0963313	3.27377	0.00106123	0.0161279	NOP14
ENSG00000157593	752.017	0.315235	0.107906	2.92139	0.00348473	0.0334982	SLC35B2
ENSG00000103966	1115.15	0.314907	0.0957016	3.29051	0.00100004	0.0156131	EHD4
ENSG00000134697	1095.42	0.314614	0.101117	3.11139	0.00186209	0.0223737	GNL2
ENSG00000177646	735.057	0.314499	0.0877523	3.58394	0.000338454	0.00813987	ACAD9
ENSG00000177889	1098.71	0.314482	0.105489	2.98119	0.00287128	0.0297808	UBE2N
ENSG00000167112	568.711	0.314398	0.113087	2.78015	0.0054333	0.0439603	TRUB2
ENSG00000143549	7357.09	0.313713	0.111634	2.81019	0.00495116	0.0412177	TPM3
ENSG00000116171	858.872	0.313342	0.0700411	4.47368	7.69e-06	0.000929044	SCP2
ENSG00000170606	915.044	0.312921	0.110466	2.83274	0.00461507	0.0397118	HSPA4
ENSG00000247077	715.955	0.312703	0.113659	2.75124	0.00593693	0.0458631	PGAM5
ENSG00000101474	2066.73	0.312189	0.0963761	3.23928	0.00119832	0.0175474	APMAP
ENSG00000102178	1063.9	0.311533	0.108214	2.87887	0.00399105	0.0362143	UBL4A
ENSG00000119318	1570.58	0.311215	0.100638	3.09242	0.00198533	0.0233634	RAD23B
ENSG00000099783	5293.49	0.311162	0.0734002	4.23925	2.24e-05	0.0015884	HNRNPM
ENSG00000132361	1735.79	0.310136	0.108796	2.85061	0.0043635	0.0384137	CLUH
ENSG00000171863	16998.1	0.309311	0.077493	3.99147	6.57e-05	0.00291929	RPS7
ENSG00000092201	4089.7	0.309269	0.104348	2.96382	0.00303843	0.0306602	SUPT16H
ENSG00000119977	617.663	0.30917	0.100571	3.07416	0.00211097	0.024172	TCTN3
ENSG00000116750	451.489	0.309102	0.10381	2.97757	0.00290548	0.0299682	UCHL5
ENSG00000178105	386.5	0.3089	0.103069	2.99703	0.00272623	0.0289204	DDX10
ENSG00000100347	832.007	0.30871	0.0988211	3.12393	0.00178451	0.0218525	SAMM50
ENSG00000198522	819.609	0.306643	0.112642	2.72227	0.00648353	0.0485954	GPN1
ENSG00000165629	1345.89	0.306135	0.0914888	3.34614	0.000819438	0.0139831	ATP5F1C
ENSG00000136827	851.079	0.305787	0.106502	2.87118	0.00408942	0.0367479	TOR1A
ENSG00000109861	1119.68	0.305677	0.106176	2.87896	0.00398991	0.0362143	CTSC
ENSG00000130159	547.531	0.304995	0.109901	2.77517	0.00551732	0.0444948	ECSIT
ENSG00000111229	2837.32	0.303477	0.109919	2.76091	0.00576408	0.045114	ARPC3
ENSG00000205581	3680.11	0.303043	0.0888355	3.41129	0.000646573	0.012176	HMGN1
ENSG00000114686	960.91	0.301429	0.10161	2.96652	0.00301195	0.0305574	MRPL3
ENSG00000106355	333.783	0.300918	0.0983278	3.06035	0.00221077	0.025083	LSM5
ENSG00000167552	1365.63	0.300101	0.106016	2.83072	0.0046443	0.0397858	TUBA1A
ENSG00000142208	3937.95	0.299712	0.0974447	3.07572	0.00209998	0.0241658	AKT1
ENSG00000100554	361.484	0.299645	0.0979416	3.05942	0.00221763	0.0251033	ATP6V1D
ENSG00000119335	6046.97	0.299473	0.0758201	3.94978	7.82e-05	0.00330299	SET
ENSG00000100280	1852.77	0.299434	0.0921639	3.24893	0.00115839	0.0172345	AP1B1
ENSG00000097007	970.009	0.298569	0.104239	2.86429	0.00417951	0.0372422	ABL1
ENSG00000108883	2287.62	0.295867	0.0880734	3.35933	0.00078133	0.0136462	EFTUD2
ENSG00000092010	2755.99	0.29572	0.10675	2.77022	0.00560187	0.0446777	PSME1
ENSG00000284916	2755.99	0.29572	0.10675	2.77022	0.00560187	0.0446777	PSME1
ENSG00000173153	584.01	0.29509	0.101624	2.90373	0.00368745	0.0347295	ESRRA
ENSG00000115761	512.753	0.294255	0.0943249	3.11959	0.00181105	0.0220455	NOL10
ENSG00000143553	477.199	0.29314	0.0921213	3.18211	0.00146208	0.0195773	SNAPIN
ENSG00000105447	871.172	0.291464	0.099047	2.94269	0.00325378	0.0319848	GRWD1
ENSG00000063176	464.441	0.290188	0.104198	2.78495	0.00535352	0.0435043	SPHK2
ENSG00000105341	676.288	0.289682	0.0697794	4.15139	3.3e-05	0.00190198	DMAC2
ENSG00000101350	1040.58	0.288729	0.0988387	2.92121	0.00348674	0.0334982	KIF3B
ENSG00000131467	1777.37	0.288442	0.0965884	2.9863	0.00282372	0.02939	PSME3
ENSG00000139433	650.353	0.286048	0.104832	2.72864	0.00635961	0.0479568	GLTP
ENSG00000143368	1435.16	0.285342	0.102554	2.78235	0.00539673	0.0437836	SF3B4
ENSG00000100823	2621.4	0.28464	0.095004	2.99609	0.00273469	0.02895	APEX1
ENSG00000177542	770.564	0.283662	0.0864937	3.27957	0.00103966	0.0159963	SLC25A22
ENSG00000102317	3923.07	0.282597	0.0806912	3.5022	0.000461433	0.00984303	RBM3
ENSG00000143374	854.382	0.281394	0.103674	2.71423	0.00664309	0.0493434	TARS2
ENSG00000008018	1824.93	0.281251	0.103252	2.72393	0.00645109	0.04845	PSMB1
ENSG00000155438	585.52	0.280815	0.0784439	3.57982	0.000343826	0.00818956	NIFK
ENSG00000105568	3321.65	0.279974	0.0935071	2.99414	0.00275217	0.0289723	PPP2R1A
ENSG00000152234	5886.59	0.279223	0.0883625	3.15997	0.00157786	0.0204819	ATP5F1A
ENSG00000168906	4262.84	0.278901	0.0998674	2.79271	0.00522682	0.0427317	MAT2A
ENSG00000131473	3654.58	0.278506	0.101679	2.73907	0.00616139	0.0470831	ACLY
ENSG00000055044	1882.92	0.278136	0.0949251	2.93006	0.00338897	0.0329003	NOP58
ENSG00000170142	612.694	0.278111	0.0723185	3.84563	0.000120241	0.00432722	UBE2E1
ENSG00000130638	862.083	0.276976	0.0772626	3.58487	0.000337252	0.00812412	ATXN10
ENSG00000117676	1426.62	0.276554	0.10148	2.72522	0.00642589	0.0483111	RPS6KA1
ENSG00000281877	1426.62	0.276554	0.10148	2.72522	0.00642589	0.0483111	RPS6KA1
ENSG00000168924	1024.77	0.274193	0.0932005	2.94197	0.00326128	0.0320214	LETM1
ENSG00000122122	4614.67	0.273824	0.0775997	3.52867	0.000417649	0.00926495	SASH3
ENSG00000072135	2145.1	0.272075	0.0897154	3.03264	0.00242423	0.0268091	PTPN18
ENSG00000136560	1070.97	0.271352	0.0912826	2.97266	0.0029523	0.0302104	TANK
ENSG00000172053	3788.59	0.271224	0.0878434	3.08759	0.00201785	0.0235966	QARS1
ENSG00000136875	861.066	0.271203	0.0984229	2.75549	0.00586047	0.045588	PRPF4
ENSG00000142453	1280.45	0.269784	0.0972809	2.77324	0.00555006	0.0445475	CARM1
ENSG00000156697	691.833	0.265733	0.0845054	3.14457	0.00166333	0.0210043	UTP14A
ENSG00000115234	2272.33	0.265636	0.0843704	3.14845	0.00164136	0.0208688	SNX17
ENSG00000168040	700.579	0.265413	0.0959973	2.7648	0.00569584	0.0448634	FADD
ENSG00000179918	1800.16	0.26533	0.0935908	2.835	0.0045825	0.0395757	SEPHS2
ENSG00000136045	932.669	0.264336	0.0791332	3.34039	0.000836593	0.0141782	PWP1
ENSG00000265241	2987.36	0.264224	0.0897534	2.94389	0.00324113	0.0319238	RBM8A
ENSG00000116489	2800.57	0.263846	0.0927355	2.84515	0.00443904	0.0388331	CAPZA1
ENSG00000140612	1238.56	0.263514	0.096275	2.7371	0.00619838	0.0472444	SEC11A
ENSG00000177963	2195.47	0.261553	0.0825922	3.1668	0.00154128	0.020197	RIC8A
ENSG00000125944	1596.76	0.261396	0.0654448	3.99414	6.49e-05	0.00289805	HNRNPR
ENSG00000282958	1596.76	0.261396	0.0654448	3.99414	6.49e-05	0.00289805	HNRNPR
ENSG00000084754	3795.77	0.26016	0.0876059	2.96966	0.0029813	0.0303708	HADHA
ENSG00000100412	1920.42	0.25953	0.0883512	2.93748	0.00330896	0.0323346	ACO2
ENSG00000168002	926.424	0.258305	0.0931299	2.7736	0.00554402	0.0445475	POLR2G
ENSG00000110852	837.245	0.258207	0.0796778	3.24064	0.0011926	0.0175141	CLEC2B
ENSG00000162302	939.489	0.257351	0.0781304	3.29387	0.000988177	0.0155421	RPS6KA4
ENSG00000164934	592.884	0.257115	0.0684146	3.75819	0.000171146	0.00546917	DCAF13
ENSG00000188976	1978.16	0.255503	0.0858237	2.97706	0.00291026	0.0299966	NOC2L
ENSG00000089220	2763.12	0.255057	0.0591685	4.31068	1.63e-05	0.00139023	PEBP1
ENSG00000189091	4841.38	0.254533	0.0791206	3.21702	0.00129531	0.0182669	SF3B3
ENSG00000146223	2296.12	0.253495	0.0723915	3.50173	0.000462251	0.00984303	RPL7L1
ENSG00000060688	968.733	0.252963	0.0930545	2.71844	0.00655902	0.0488324	SNRNP40
ENSG00000198900	2200.63	0.251807	0.0755327	3.33374	0.000856853	0.0143568	TOP1
ENSG00000104064	449.174	0.251042	0.0917695	2.73558	0.00622713	0.0473663	GABPB1
ENSG00000070669	1098.75	0.250692	0.0867515	2.88978	0.00385517	0.035552	ASNS
ENSG00000198843	796.773	0.249952	0.0855774	2.92077	0.00349171	0.0335037	SELENOT
ENSG00000147224	1309.06	0.248898	0.0886903	2.80637	0.00501029	0.0415094	PRPS1
ENSG00000114491	720.651	0.246752	0.0867858	2.84322	0.00446596	0.0389511	UMPS
ENSG00000153310	1587.72	0.246385	0.0798126	3.08704	0.00202158	0.0236216	CYRIB
ENSG00000125912	1617.72	0.245063	0.0734878	3.33474	0.000853793	0.0143389	NCLN
ENSG00000165678	2108.98	0.244902	0.0807012	3.03467	0.00240796	0.0267086	GHITM
ENSG00000140319	1938.51	0.24467	0.0793689	3.08269	0.00205138	0.0238573	SRP14
ENSG00000085415	759.815	0.24138	0.0874516	2.76016	0.00577731	0.0451741	SEH1L
ENSG00000084090	2795.9	0.241296	0.0746077	3.2342	0.00121984	0.0177229	STARD7
ENSG00000174748	27184.8	0.239926	0.0786876	3.0491	0.00229527	0.0256694	RPL15
ENSG00000136527	3198.48	0.238849	0.058049	4.11461	3.88e-05	0.00205137	TRA2B
ENSG00000197771	1627.02	0.238741	0.0845705	2.82299	0.00475783	0.0403628	MCMBP
ENSG00000179051	1340.2	0.236106	0.0808301	2.92102	0.00348888	0.0334982	RCC2
ENSG00000281540	1340.2	0.236106	0.0808301	2.92102	0.00348888	0.0334982	RCC2
ENSG00000129187	1207.64	0.235568	0.086322	2.72894	0.00635382	0.0479375	DCTD
ENSG00000106615	457.635	0.229587	0.0828989	2.76948	0.00561459	0.0446777	RHEB
ENSG00000112081	3861.57	0.226995	0.0596671	3.80435	0.000142176	0.00477012	SRSF3
ENSG00000113575	1713.66	0.223423	0.0635529	3.51554	0.000438853	0.00953569	PPP2CA
ENSG00000100519	1225.58	0.222337	0.0621724	3.57614	0.000348701	0.00825278	PSMC6
ENSG00000067955	1147.41	0.221239	0.0729599	3.03234	0.00242663	0.0268157	CBFB
ENSG00000169093	1193.45	0.220932	0.0707644	3.12208	0.00179576	0.0219313	ASMTL
ENSG00000067082	3404.23	0.220511	0.0701173	3.14489	0.00166149	0.020999	KLF6
ENSG00000137955	1162.05	0.220364	0.0640904	3.43832	0.000585326	0.0114604	RABGGTB
ENSG00000170540	2063.79	0.220309	0.0614885	3.58293	0.00033976	0.00814492	ARL6IP1
ENSG00000176087	1687.98	0.218649	0.0675945	3.23472	0.00121764	0.0177082	SLC35A4
ENSG00000204370	721.73	0.217983	0.0795063	2.7417	0.00611214	0.0468359	SDHD
ENSG00000103769	890.92	0.216807	0.0762585	2.84306	0.00446825	0.0389511	RAB11A
ENSG00000165119	10688.4	0.216309	0.0573986	3.76854	0.000164207	0.00531723	HNRNPK
ENSG00000173456	777.946	0.215451	0.079222	2.71958	0.00653647	0.0487709	RNF26
ENSG00000184432	2343.46	0.214481	0.0754236	2.84369	0.00445946	0.038943	COPB2
ENSG00000198492	1665.79	0.207356	0.0686213	3.02175	0.00251317	0.0274283	YTHDF2
ENSG00000125779	1010.04	0.205902	0.0722864	2.84843	0.00439361	0.0385491	PANK2
ENSG00000089195	477.481	0.204856	0.0742388	2.75942	0.00579033	0.045248	TRMT6
ENSG00000147416	1235.48	0.203568	0.0617888	3.29458	0.00098569	0.0155359	ATP6V1B2
ENSG00000137054	1008.61	0.198229	0.0696862	2.8446	0.0044467	0.0388773	POLR1E
ENSG00000144746	2847.62	0.194263	0.0662284	2.93324	0.00335449	0.0326508	ARL6IP5
ENSG00000161547	6793.74	0.193925	0.0562902	3.44509	0.000570869	0.0112979	SRSF2
ENSG00000166181	2139.93	0.16724	0.06162	2.71405	0.00664668	0.0493455	API5
ENSG00000075785	3511.47	0.157978	0.0553824	2.8525	0.00433771	0.0383224	RAB7A
ENSG00000174238	1442.41	0.149962	0.0552776	2.71289	0.00666991	0.0494313	PITPNA
ENSG00000132716	6411.46	-0.131876	0.0480168	-2.74646	0.00602415	0.0463442	DCAF8
ENSG00000109118	4647.32	-0.152033	0.0461305	-3.29571	0.000981731	0.0154984	PHF12
ENSG00000272333	5449.91	-0.155085	0.0543419	-2.85388	0.00431887	0.0382547	KMT2B
ENSG00000137776	3750.9	-0.158003	0.0546543	-2.89095	0.00384083	0.0355183	SLTM
ENSG00000110514	3850.61	-0.158372	0.0564511	-2.80547	0.00502434	0.0415845	MADD
ENSG00000104365	5411.53	-0.15989	0.0458176	-3.4897	0.000483565	0.0100944	IKBKB
ENSG00000137817	2727.7	-0.165303	0.0576892	-2.8654	0.00416479	0.0372227	PARP6
ENSG00000162231	5635.97	-0.172542	0.0503674	-3.42567	0.000613295	0.0118382	NXF1
ENSG00000116580	3637.64	-0.175777	0.0444842	-3.95145	7.77e-05	0.00328932	GON4L
ENSG00000146067	4715.24	-0.182144	0.0635898	-2.86436	0.00417855	0.0372422	FAM193B
ENSG00000141867	4987.54	-0.183394	0.0626077	-2.92926	0.00339774	0.0329585	BRD4
ENSG00000132405	2836.18	-0.184889	0.0552938	-3.34375	0.00082653	0.014088	TBC1D14
ENSG00000028310	2039.43	-0.185793	0.0604308	-3.07447	0.00210879	0.0241658	BRD9
ENSG00000152518	19637.5	-0.191636	0.0679381	-2.82075	0.00479122	0.0404383	ZFP36L2
ENSG00000278311	2025.45	-0.192745	0.0701087	-2.74923	0.0059736	0.0460745	GGNBP2
ENSG00000053254	3456.03	-0.192993	0.0447038	-4.31714	1.58e-05	0.00138196	FOXN3
ENSG00000076201	2402.25	-0.197066	0.057897	-3.40374	0.000664702	0.0122726	PTPN23
ENSG00000100722	1477.04	-0.197837	0.0657227	-3.01018	0.00261092	0.0282021	ZC3H14
ENSG00000179912	3210.26	-0.200341	0.0733458	-2.73146	0.00630545	0.0477472	R3HDM2
ENSG00000158195	5904.47	-0.201022	0.0541455	-3.71261	0.000205129	0.0060373	WASF2
ENSG00000140153	750.206	-0.201761	0.069437	-2.90568	0.00366462	0.0346782	WDR20
ENSG00000156030	3682.75	-0.206891	0.0514511	-4.02112	5.79e-05	0.00267355	MIDEAS
ENSG00000131051	11343.8	-0.207047	0.075533	-2.74114	0.00612255	0.0468828	RBM39
ENSG00000126214	3864.53	-0.207269	0.0617859	-3.35463	0.000794702	0.0137345	KLC1
ENSG00000145782	1054.15	-0.207377	0.0722948	-2.8685	0.00412429	0.0369942	ATG12
ENSG00000121104	2656.93	-0.209853	0.0728386	-2.88107	0.00396322	0.0361827	FAM117A
ENSG00000168763	2191.17	-0.210403	0.0673533	-3.12387	0.0017849	0.0218525	CNNM3
ENSG00000174227	2544.94	-0.213226	0.0654046	-3.26012	0.00111367	0.0167697	PIGG
ENSG00000167978	54501	-0.213974	0.077345	-2.76649	0.00566631	0.0447732	SRRM2
ENSG00000044446	2058.08	-0.218132	0.0707001	-3.08531	0.00203339	0.0237038	PHKA2
ENSG00000122257	3317.78	-0.219272	0.0784062	-2.79662	0.00516405	0.0424286	RBBP6
ENSG00000147548	5436.21	-0.219584	0.0558157	-3.93409	8.35e-05	0.00344795	NSD3
ENSG00000135720	2298.87	-0.220294	0.0677772	-3.25028	0.00115293	0.0171704	DYNC1LI2
ENSG00000143379	1976.17	-0.220376	0.0654634	-3.3664	0.000761562	0.0134082	SETDB1
ENSG00000132356	1571.2	-0.2207	0.0795628	-2.77391	0.00553878	0.0445475	PRKAA1
ENSG00000242028	523.688	-0.220813	0.0760045	-2.90526	0.00366947	0.0346782	HYPK
ENSG00000187764	11292.2	-0.222565	0.0761012	-2.92459	0.00344909	0.0333098	SEMA4D
ENSG00000128534	1692.46	-0.22415	0.0821294	-2.72923	0.00634833	0.0479338	LSM8
ENSG00000118260	1601.42	-0.224622	0.0784146	-2.86454	0.00417609	0.0372422	CREB1
ENSG00000186716	2734.8	-0.224647	0.0806101	-2.78683	0.00532261	0.0433479	BCR
ENSG00000284792	1064.63	-0.224949	0.0790056	-2.84725	0.0044099	0.0386464	PTEN
ENSG00000186866	1647.87	-0.2265	0.0785664	-2.88291	0.00394019	0.0360388	POFUT2
ENSG00000027075	6477.28	-0.226835	0.0812431	-2.79205	0.00523749	0.0427719	PRKCH
ENSG00000001461	1882.44	-0.227858	0.0723213	-3.15064	0.00162914	0.0207833	NIPAL3
ENSG00000261884	1027.35	-0.228084	0.0814599	-2.79996	0.00511092	0.0421552
ENSG00000197694	15209.1	-0.228466	0.0697214	-3.27683	0.00104978	0.0160581	SPTAN1
ENSG00000169871	7201.45	-0.229324	0.0601499	-3.81255	0.000137543	0.0046883	TRIM56
ENSG00000156500	501.93	-0.229477	0.0846866	-2.70972	0.00673391	0.0497693	PABIR3
ENSG00000131067	1511.03	-0.230076	0.0814439	-2.82496	0.00472869	0.0402535	GGT7
ENSG00000198393	883.014	-0.230553	0.0837754	-2.75204	0.00592256	0.0458046	ZNF26
ENSG00000178188	3069.5	-0.230843	0.0801537	-2.88	0.00397673	0.0362022	SH2B1
ENSG00000105136	687.524	-0.231124	0.0828055	-2.79116	0.00525188	0.0428423	ZNF419
ENSG00000110274	1373.45	-0.2328	0.0608238	-3.82745	0.000129479	0.00450176	CEP164
ENSG00000100425	2891.04	-0.232906	0.0603551	-3.85892	0.000113888	0.00422125	BRD1
ENSG00000150401	485.143	-0.233657	0.0807978	-2.89188	0.00382943	0.0355013	DCUN1D2
ENSG00000138834	7568.55	-0.234783	0.0774085	-3.03304	0.00242104	0.0267936	MAPK8IP3
ENSG00000136152	1198.31	-0.23481	0.0848763	-2.7665	0.00566619	0.0447732	COG3
ENSG00000125633	2784.82	-0.234923	0.0656199	-3.58006	0.000343521	0.00818956	CCDC93
ENSG00000130703	1691.14	-0.234967	0.078963	-2.97566	0.00292356	0.0300504	OSBPL2
ENSG00000003756	7956.71	-0.235676	0.0702174	-3.35637	0.000789715	0.0137345	RBM5
ENSG00000145016	2393.27	-0.236513	0.073386	-3.22286	0.00126918	0.0181383	RUBCN
ENSG00000160058	2732.06	-0.238537	0.0721116	-3.30788	0.000940049	0.0151212	BSDC1
ENSG00000169905	1014.68	-0.238721	0.0744241	-3.20758	0.00133858	0.0186635	TOR1AIP2
ENSG00000134759	2275.67	-0.239687	0.0826475	-2.90011	0.00373026	0.0349356	ELP2
ENSG00000143376	1304.55	-0.239759	0.0850972	-2.81747	0.00484034	0.0406681	SNX27
ENSG00000117625	1356.35	-0.241168	0.0754465	-3.19654	0.00139085	0.0190177	RCOR3
ENSG00000178028	2316.33	-0.243807	0.0799327	-3.05015	0.00228729	0.0255993	DMAP1
ENSG00000168066	14675	-0.24476	0.0827294	-2.95856	0.0030908	0.0309768	SF1
ENSG00000105778	1370.45	-0.244907	0.0664703	-3.68446	0.000229189	0.00643939	AVL9
ENSG00000010322	6714.73	-0.246101	0.0630325	-3.90435	9.45e-05	0.00374293	NISCH
ENSG00000186812	1749.46	-0.246282	0.0825534	-2.98331	0.00285148	0.0296375	ZNF397
ENSG00000265808	2227.46	-0.246374	0.0758681	-3.2474	0.00116463	0.0172831	SEC22B
ENSG00000076108	9276.13	-0.248531	0.0710581	-3.49757	0.000469516	0.00990258	BAZ2A
ENSG00000089818	1252.52	-0.249242	0.087039	-2.86356	0.00418904	0.0372439	NECAP1
ENSG00000116984	3957.89	-0.249272	0.0692375	-3.60025	0.000317915	0.00786289	MTR
ENSG00000153944	2485.67	-0.249887	0.0599412	-4.16888	3.06e-05	0.00182703	MSI2
ENSG00000007402	567.354	-0.249928	0.0834882	-2.99358	0.00275728	0.0289723	CACNA2D2
ENSG00000169057	4883.21	-0.250085	0.0641791	-3.89667	9.75e-05	0.00382448	MECP2
ENSG00000142599	4224.66	-0.250824	0.0815277	-3.07655	0.0020941	0.0241645	RERE
ENSG00000162408	1051.42	-0.251368	0.0763672	-3.29157	0.000996291	0.0156131	NOL9
ENSG00000105483	5252.21	-0.252077	0.0785317	-3.20987	0.00132794	0.0185849	CARD8
ENSG00000100330	2926.92	-0.254443	0.0688632	-3.6949	0.00021997	0.00627525	MTMR3
ENSG00000154310	3173.43	-0.254484	0.0711404	-3.57721	0.000347287	0.00823241	TNIK
ENSG00000125676	2407.4	-0.255168	0.0773102	-3.30057	0.000964886	0.015404	THOC2
ENSG00000241973	6127.73	-0.25599	0.0875814	-2.92288	0.00346809	0.0334065	PI4KA
ENSG00000171109	891.598	-0.256148	0.0877239	-2.91993	0.00350105	0.0335069	MFN1
ENSG00000162402	4516.32	-0.259198	0.0938302	-2.76242	0.00573749	0.0450483	USP24
ENSG00000116852	5732.91	-0.259507	0.0935164	-2.77499	0.00552038	0.0444954	KIF21B
ENSG00000095574	875.043	-0.260099	0.0939547	-2.76834	0.00563421	0.0446777	IKZF5
ENSG00000164631	1653.93	-0.261972	0.091044	-2.87743	0.00400933	0.0363538	ZNF12
ENSG00000164331	802.345	-0.263172	0.0879118	-2.99359	0.00275714	0.0289723	ANKRA2
ENSG00000164091	6260.25	-0.263546	0.0872114	-3.02192	0.00251176	0.0274283	WDR82
ENSG00000047056	1893.47	-0.263834	0.0885963	-2.97793	0.00290198	0.0299528	WDR37
ENSG00000047188	1534.3	-0.267232	0.0967823	-2.76117	0.0057595	0.045114	YTHDC2
ENSG00000187742	3558.84	-0.267579	0.0893275	-2.99549	0.00274007	0.0289657	SECISBP2
ENSG00000168887	2105.93	-0.268359	0.0854042	-3.14223	0.00167669	0.0210834	C2orf68
ENSG00000112365	1275.64	-0.268821	0.0848347	-3.16876	0.00153089	0.0201182	ZBTB24
ENSG00000184634	4258.23	-0.269201	0.0820077	-3.28264	0.00102841	0.015889	MED12
ENSG00000186111	1831.74	-0.270741	0.0792109	-3.41798	0.000630878	0.0120834	PIP5K1C
ENSG00000173230	3930.58	-0.270833	0.0965389	-2.80543	0.00502494	0.0415845	GOLGB1
ENSG00000164080	1585.59	-0.271536	0.0891604	-3.04548	0.00232308	0.0259025	RAD54L2
ENSG00000077157	1017.05	-0.271556	0.0977908	-2.7769	0.00548793	0.0443299	PPP1R12B
ENSG00000115084	876.287	-0.272058	0.0942244	-2.88734	0.00388512	0.035733	SLC35F5
ENSG00000196459	472.311	-0.273252	0.0926176	-2.95033	0.00317438	0.0314539	TRAPPC2
ENSG00000167257	836.364	-0.27355	0.0867846	-3.15206	0.00162124	0.0207833	RNF214
ENSG00000138002	852.614	-0.274637	0.0955909	-2.87305	0.00406529	0.0366196	IFT172
ENSG00000214013	795.483	-0.275049	0.0848859	-3.24022	0.00119439	0.0175141	GANC
ENSG00000159086	1831.35	-0.275137	0.097311	-2.8274	0.00469274	0.0400851	PAXBP1
ENSG00000175066	652.294	-0.275628	0.0856304	-3.21881	0.00128726	0.0182214	GK5
ENSG00000170322	2892.28	-0.276046	0.0727103	-3.79652	0.000146741	0.00490116	NFRKB
ENSG00000131626	1396.4	-0.276618	0.0766734	-3.60774	0.000308871	0.00778032	PPFIA1
ENSG00000072858	1483.02	-0.277049	0.0940736	-2.94503	0.00322927	0.0318568	SIDT1
ENSG00000112787	4083.23	-0.277614	0.0701828	-3.95558	7.63e-05	0.00326086	FBRSL1
ENSG00000100650	18431.4	-0.277712	0.097513	-2.84795	0.00440024	0.0385846	SRSF5
ENSG00000116001	2871.84	-0.278527	0.102423	-2.71939	0.00654023	0.0487745	TIA1
ENSG00000258890	1911.49	-0.279867	0.0830802	-3.36863	0.000755417	0.0133188	CEP95
ENSG00000186815	3092.04	-0.27995	0.0867132	-3.22845	0.00124461	0.0178731	TPCN1
ENSG00000128699	2325.11	-0.279992	0.0996701	-2.80918	0.00496676	0.0412177	ORMDL1
ENSG00000149716	1150.81	-0.280413	0.0941134	-2.97952	0.00288699	0.0298681	LTO1
ENSG00000235194	3180.73	-0.28206	0.102642	-2.74801	0.00599584	0.0461835	PPP1R3E
ENSG00000029363	5859.94	-0.282448	0.0942187	-2.99779	0.00271945	0.0288708	BCLAF1
ENSG00000116754	8258.07	-0.284949	0.0778119	-3.66202	0.000250236	0.0067256	SRSF11
ENSG00000213983	7258.68	-0.285131	0.0966697	-2.94953	0.00318254	0.0315138	AP1G2
ENSG00000135048	2990.57	-0.285579	0.100089	-2.85324	0.00432759	0.0382635	CEMIP2
ENSG00000132950	335.751	-0.28702	0.0966067	-2.97102	0.00296815	0.0302892	ZMYM5
ENSG00000263528	1666.82	-0.2886	0.0892104	-3.23505	0.00121623	0.0177051	IKBKE
ENSG00000165275	734.628	-0.288782	0.0913853	-3.16005	0.00157741	0.0204819	TRMT10B
ENSG00000147162	27237.7	-0.288844	0.101812	-2.83705	0.00455332	0.0393923	OGT
ENSG00000196505	377.546	-0.289091	0.0986961	-2.9291	0.00339941	0.0329585	GDAP2
ENSG00000118482	3670.97	-0.289184	0.100202	-2.88602	0.00390146	0.0357947	PHF3
ENSG00000141506	3044.01	-0.289442	0.0943915	-3.0664	0.00216655	0.0246754	PIK3R5
ENSG00000184014	2531.49	-0.289452	0.0734549	-3.94054	8.13e-05	0.00337527	DENND5A
ENSG00000048740	6463.4	-0.2899	0.0745746	-3.88738	0.000101332	0.00394266	CELF2
ENSG00000154930	2704.38	-0.289933	0.0871166	-3.3281	0.000874401	0.0144242	ACSS1
ENSG00000125952	3887.29	-0.29006	0.0877012	-3.30737	0.000941779	0.0151326	MAX
ENSG00000172349	11550	-0.291078	0.101245	-2.87498	0.00404053	0.0365073	IL16
ENSG00000136273	529.737	-0.291079	0.0874462	-3.32867	0.000872617	0.0144108	HUS1
ENSG00000243679	409.443	-0.291611	0.106096	-2.74856	0.00598585	0.0461451
ENSG00000205534	474.14	-0.291885	0.0895488	-3.25951	0.00111605	0.0167724	SMG1P2
ENSG00000137992	545.114	-0.292016	0.0949268	-3.07622	0.00209643	0.0241645	DBT
ENSG00000101109	7630.64	-0.2924	0.10003	-2.92311	0.00346552	0.0334065	STK4
ENSG00000153933	1141.11	-0.294744	0.0811942	-3.63012	0.000283294	0.00733554	DGKE
ENSG00000198408	9612.82	-0.294978	0.0842809	-3.49994	0.000465363	0.00989513	OGA
ENSG00000185920	848.01	-0.295933	0.102338	-2.89173	0.00383126	0.0355013	PTCH1
ENSG00000115486	786.646	-0.296432	0.107364	-2.76101	0.00576236	0.045114	GGCX
ENSG00000138443	1053.75	-0.296728	0.105275	-2.81859	0.00482348	0.0405954	ABI2
ENSG00000032219	1358.83	-0.298444	0.106758	-2.79552	0.0051816	0.0425023	ARID4A
ENSG00000107643	740.242	-0.298566	0.107163	-2.7861	0.00533468	0.0434225	MAPK8
ENSG00000186166	871.429	-0.299087	0.08652	-3.45685	0.000546527	0.0109475	CENATAC
ENSG00000280975	871.429	-0.299087	0.08652	-3.45685	0.000546527	0.0109475	CENATAC
ENSG00000164442	2170.46	-0.299436	0.1074	-2.78805	0.0053027	0.0432095	CITED2
ENSG00000137497	24136.8	-0.300246	0.0748352	-4.0121	6.02e-05	0.00273732	NUMA1
ENSG00000180357	2826.22	-0.300392	0.0848118	-3.54186	0.000397317	0.00904337	ZNF609
ENSG00000130449	483.861	-0.300608	0.110342	-2.72434	0.00644305	0.0484141	ZSWIM6
ENSG00000073849	7342.1	-0.301061	0.0891005	-3.37889	0.000727792	0.0130327	ST6GAL1
ENSG00000169635	578.461	-0.301158	0.104358	-2.88583	0.00390387	0.0357947	HIC2
ENSG00000160584	2814.84	-0.30116	0.087759	-3.43167	0.000599875	0.0116701	SIK3
ENSG00000011523	1622.32	-0.301469	0.0964534	-3.12554	0.00177477	0.0218478	CEP68
ENSG00000120798	817.598	-0.302227	0.0958582	-3.15285	0.00161683	0.0207833	NR2C1
ENSG00000139636	2626.68	-0.302628	0.105574	-2.86652	0.00415018	0.0371144	LMBR1L
ENSG00000059145	2029.99	-0.302923	0.101351	-2.98884	0.00280041	0.029291	UNKL
ENSG00000112200	1412.12	-0.302969	0.0799593	-3.78904	0.000151231	0.00499501	ZNF451
ENSG00000143515	6772.38	-0.303397	0.0949572	-3.1951	0.00139785	0.0190513	ATP8B2
ENSG00000102893	1007.72	-0.303415	0.0922049	-3.29066	0.00099951	0.0156131	PHKB
ENSG00000243943	1577.02	-0.303813	0.105312	-2.88489	0.00391553	0.0358353	ZNF512
ENSG00000133794	1766.1	-0.30428	0.085599	-3.55471	0.000378396	0.0087263	BMAL1
ENSG00000126882	5263.67	-0.304891	0.109775	-2.77741	0.00547937	0.0442849	FAM78A
ENSG00000081019	1260.57	-0.305105	0.0901755	-3.38346	0.000715797	0.0128932	RSBN1
ENSG00000065457	743.844	-0.305586	0.111503	-2.7406	0.00613275	0.0469367	ADAT1
ENSG00000110344	3271.89	-0.305875	0.0895204	-3.41682	0.000633567	0.0120882	UBE4A
ENSG00000196199	4851.87	-0.307307	0.0836473	-3.67384	0.000238935	0.00661306	MPHOSPH8
ENSG00000085978	763.167	-0.307314	0.0976534	-3.14699	0.00164963	0.020938	ATG16L1
ENSG00000281089	763.167	-0.307314	0.0976534	-3.14699	0.00164963	0.020938	ATG16L1
ENSG00000058063	3001.09	-0.307743	0.112003	-2.74762	0.00600296	0.0462051	ATP11B
ENSG00000148516	1412.47	-0.307899	0.10306	-2.98758	0.00281195	0.0293292	ZEB1
ENSG00000108474	766.408	-0.309103	0.0915586	-3.37601	0.000735453	0.0130911	PIGL
ENSG00000105939	6589.42	-0.309744	0.0883477	-3.50596	0.000454958	0.00974357	ZC3HAV1
ENSG00000154144	2727.04	-0.309953	0.0762362	-4.06569	4.79e-05	0.00234917	TBRG1
ENSG00000132952	1198.24	-0.310035	0.112014	-2.76782	0.00564335	0.0446875	USPL1
ENSG00000110925	766.813	-0.310038	0.110204	-2.81331	0.0049035	0.0409475	CSRNP2
ENSG00000169826	1418.75	-0.310446	0.0863565	-3.59493	0.00032448	0.00798467	CSGALNACT2
ENSG00000108799	5102.9	-0.310646	0.0831765	-3.73477	0.000187884	0.00567585	EZH1
ENSG00000121210	2468.26	-0.310688	0.0769059	-4.03984	5.35e-05	0.00252832	TMEM131L
ENSG00000116525	807.978	-0.311514	0.10383	-3.00024	0.0026977	0.0287639	TRIM62
ENSG00000010295	1644.02	-0.311752	0.0718069	-4.34153	1.41e-05	0.00132267	IFFO1
ENSG00000134602	1078.3	-0.31201	0.102713	-3.0377	0.00238393	0.0264618	STK26
ENSG00000021300	1433.16	-0.312378	0.111904	-2.79147	0.00524699	0.0428259	PLEKHB1
ENSG00000182162	7334.74	-0.313184	0.10375	-3.01865	0.00253902	0.0276303	P2RY8
ENSG00000182568	8843.09	-0.31395	0.0851265	-3.68804	0.000225984	0.00636601	SATB1
ENSG00000178562	5674.38	-0.314118	0.11225	-2.79838	0.0051359	0.0422815	CD28
ENSG00000143643	908.428	-0.314764	0.11619	-2.70905	0.00674753	0.0498411	TTC13
ENSG00000099308	3377.97	-0.314869	0.0985954	-3.19354	0.00140538	0.0190896	MAST3
ENSG00000197343	4391.42	-0.314933	0.0945119	-3.3322	0.000861624	0.014373	ZNF655
ENSG00000108848	9682.3	-0.315217	0.0990838	-3.18132	0.00146605	0.0195952	LUC7L3
ENSG00000145495	5464.76	-0.315712	0.102294	-3.08634	0.00202639	0.0236592	MARCHF6
ENSG00000164506	758.565	-0.315964	0.109257	-2.89194	0.00382871	0.0355013	STXBP5
ENSG00000132510	6330.88	-0.316999	0.103127	-3.07385	0.00211312	0.0241781	KDM6B
ENSG00000184465	1467.13	-0.317967	0.10797	-2.94495	0.00323005	0.0318568	WDR27
ENSG00000109920	3731.14	-0.317989	0.0618456	-5.14165	2.72e-07	0.000109397	FNBP4
ENSG00000285182	3731.14	-0.317989	0.0618456	-5.14165	2.72e-07	0.000109397	FNBP4
ENSG00000015133	8442.59	-0.318181	0.0601348	-5.29112	1.22e-07	6.45e-05	CCDC88C
ENSG00000131381	1421.29	-0.318244	0.0618091	-5.14882	2.62e-07	0.000109397	RBSN
ENSG00000079974	1622.29	-0.318429	0.11397	-2.79397	0.00520659	0.0426602	RABL2B
ENSG00000169045	22691	-0.318452	0.0870469	-3.65839	0.000253801	0.00676029	HNRNPH1
ENSG00000033800	2034.31	-0.319009	0.1102	-2.89483	0.00379368	0.0352851	PIAS1
ENSG00000089159	5262.36	-0.320185	0.0845924	-3.78503	0.000153691	0.00506497	PXN
ENSG00000108306	1185.34	-0.320934	0.0910343	-3.52542	0.000422819	0.00930916	FBXL20
ENSG00000008128	3697.68	-0.321794	0.103169	-3.1191	0.00181407	0.0220462	CDK11A
ENSG00000154803	1579.01	-0.321807	0.10826	-2.97255	0.0029534	0.0302104	FLCN
ENSG00000127152	4738.39	-0.322944	0.0781291	-4.13347	3.57e-05	0.00198911	BCL11B
ENSG00000163867	625.547	-0.324683	0.108164	-3.00176	0.00268427	0.0287118	ZMYM6
ENSG00000106829	1564.61	-0.324753	0.117156	-2.77197	0.00557181	0.0445475	TLE4
ENSG00000124357	1806.33	-0.324824	0.116258	-2.794	0.005206	0.0426602	NAGK
ENSG00000168876	842.209	-0.3258	0.114237	-2.85197	0.0043449	0.0383254	ANKRD49
ENSG00000163785	922.776	-0.32585	0.0923208	-3.52954	0.000416278	0.00924834	RYK
ENSG00000196405	28594.3	-0.326122	0.0952408	-3.42418	0.000616654	0.0118722	EVL
ENSG00000127511	3589.43	-0.328835	0.0887317	-3.70594	0.000210605	0.00612568	SIN3B
ENSG00000122417	1650.64	-0.329054	0.12126	-2.71363	0.00665513	0.0493835	ODF2L
ENSG00000198932	3150.22	-0.329175	0.102875	-3.19976	0.00137544	0.0189287	GPRASP1
ENSG00000104660	3776.3	-0.330691	0.119652	-2.76378	0.00571358	0.0449555	LEPROTL1
ENSG00000147118	737.097	-0.331713	0.120075	-2.76255	0.00573523	0.0450483	ZNF182
ENSG00000221978	11241.6	-0.331966	0.0885628	-3.74837	0.000177989	0.00555735	CCNL2
ENSG00000165406	2029.17	-0.332068	0.100753	-3.29588	0.000981155	0.0154984	MARCHF8
ENSG00000135473	4322.37	-0.333028	0.0825856	-4.03252	5.52e-05	0.0025955	PAN2
ENSG00000172375	1570.38	-0.334723	0.0950798	-3.52044	0.000430829	0.00940295	C2CD2L
ENSG00000291118	1396.26	-0.336475	0.0895926	-3.75562	0.000172915	0.0055033	ZNF767P
ENSG00000134884	10681.4	-0.336777	0.102785	-3.27651	0.00105098	0.0160581	ARGLU1
ENSG00000121940	767.913	-0.338158	0.101185	-3.34196	0.000831891	0.0141469	CLCC1
ENSG00000188092	544.071	-0.339224	0.0907185	-3.7393	0.000184534	0.00565907	GPR89B
ENSG00000144134	983.209	-0.339429	0.0937621	-3.62011	0.000294481	0.00752039	RABL2A
ENSG00000059728	651.974	-0.340122	0.102336	-3.32357	0.000888731	0.0145797	MXD1
ENSG00000148842	489.462	-0.340946	0.0951799	-3.58212	0.00034082	0.00815718	CNNM2
ENSG00000180448	23442	-0.341696	0.124923	-2.73525	0.00623339	0.0473897	ARHGAP45
ENSG00000125430	779.114	-0.341967	0.0944786	-3.61952	0.000295153	0.00752464	HS3ST3B1
ENSG00000107938	1138.94	-0.343879	0.119062	-2.88824	0.00387406	0.0356653	EDRF1
ENSG00000122188	1019.78	-0.343956	0.082474	-4.17047	3.04e-05	0.00182703	LAX1
ENSG00000114861	3497.52	-0.344044	0.1033	-3.33052	0.000866854	0.0144108	FOXP1
ENSG00000256294	302.731	-0.345462	0.121932	-2.83324	0.00460782	0.039702	ZNF225
ENSG00000132424	12869.8	-0.345713	0.0962243	-3.59278	0.000327166	0.00799524	PNISR
ENSG00000291151	4679	-0.346681	0.119879	-2.89193	0.00382883	0.0355013	NSUN5P1
ENSG00000117868	6154.02	-0.3481	0.106194	-3.27794	0.00104566	0.0160243	ESYT2
ENSG00000118579	3224.63	-0.34855	0.109361	-3.18715	0.0014368	0.019361	MED28
ENSG00000175130	1163.79	-0.35047	0.12089	-2.89908	0.00374263	0.0349725	MARCKSL1
ENSG00000108669	12818	-0.351073	0.109963	-3.19265	0.00140975	0.0191179	CYTH1
ENSG00000039319	460.677	-0.352245	0.122561	-2.87403	0.00405276	0.0365797	ZFYVE16
ENSG00000133872	21327	-0.352508	0.113243	-3.11284	0.00185296	0.022282	SARAF
ENSG00000081665	1326.84	-0.354023	0.112794	-3.13865	0.00169727	0.0213062	ZNF506
ENSG00000162390	309	-0.35549	0.122655	-2.89829	0.00375199	0.0349996	ACOT11
ENSG00000121406	751.513	-0.357315	0.120297	-2.97028	0.00297527	0.0303302	ZNF549
ENSG00000115548	7736.39	-0.357517	0.118302	-3.02206	0.00251062	0.0274283	KDM3A
ENSG00000196227	704.863	-0.357688	0.127018	-2.81605	0.00486185	0.0407797	FAM217B
ENSG00000090863	7085.98	-0.357841	0.0798775	-4.47987	7.47e-06	0.000917413	GLG1
ENSG00000174151	1533.61	-0.359041	0.113201	-3.17173	0.00151535	0.0200558	CYB561D1
ENSG00000173209	5976.14	-0.359538	0.105274	-3.41527	0.000637186	0.0121261	AHSA2P
ENSG00000058453	2903.38	-0.359968	0.124565	-2.8898	0.0038549	0.035552	CROCC
ENSG00000102531	1598.64	-0.360154	0.127677	-2.82082	0.00479008	0.0404383	FNDC3A
ENSG00000038219	4299.92	-0.360241	0.126665	-2.84404	0.00445453	0.0389228	BOD1L1
ENSG00000197372	400.65	-0.360303	0.129424	-2.78388	0.00537121	0.0436004	ZNF675
ENSG00000213463	899.03	-0.360682	0.132875	-2.71445	0.00663865	0.0493434	SYNJ2BP
ENSG00000080546	988.46	-0.3607	0.124313	-2.90156	0.00371309	0.0348627	SESN1
ENSG00000143772	8159.88	-0.361822	0.10219	-3.54069	0.000399082	0.00905581	ITPKB
ENSG00000175215	9931.44	-0.361828	0.106431	-3.39966	0.000674696	0.0123803	CTDSP2
ENSG00000115524	22510	-0.361903	0.0946196	-3.82482	0.000130867	0.00452343	SF3B1
ENSG00000173681	485.991	-0.362378	0.11614	-3.12019	0.00180733	0.0220183	BCLAF3
ENSG00000291072	1411.05	-0.363095	0.123439	-2.9415	0.00326623	0.0320436
ENSG00000167065	389.045	-0.363389	0.116035	-3.13173	0.00173779	0.0216072	DUSP18
ENSG00000167074	345.877	-0.363913	0.11238	-3.23823	0.00120272	0.0175773	TEF
ENSG00000106479	3623.88	-0.364367	0.0838987	-4.34294	1.41e-05	0.00132251	ZNF862
ENSG00000008513	7226.37	-0.365478	0.0968034	-3.77547	0.000159706	0.00521694	ST3GAL1
ENSG00000291124	166.516	-0.365607	0.129972	-2.81297	0.00490859	0.0409475
ENSG00000184863	6786.5	-0.365655	0.054911	-6.65905	2.76e-11	2.3e-07	RBM33
ENSG00000196466	219.663	-0.366819	0.120622	-3.04107	0.00235739	0.0261868	ZNF799
ENSG00000116704	850.11	-0.3674	0.113151	-3.24699	0.00116632	0.0172831	SLC35D1
ENSG00000101901	1649.52	-0.367606	0.130123	-2.82506	0.00472719	0.0402535	ALG13
ENSG00000166971	1324.38	-0.368171	0.0998298	-3.68799	0.000226034	0.00636601	AKTIP
ENSG00000173575	9634.63	-0.36925	0.124726	-2.9605	0.00307135	0.0308739	CHD2
ENSG00000171467	2222.99	-0.369624	0.110987	-3.33035	0.00086736	0.0144108	ZNF318
ENSG00000118620	473.706	-0.369717	0.132162	-2.79745	0.00515074	0.0423661	ZNF430
ENSG00000172175	3136.16	-0.371907	0.117607	-3.16228	0.00156539	0.0204284	MALT1
ENSG00000139055	208.386	-0.373466	0.128517	-2.90597	0.00366121	0.0346782	ERP27
ENSG00000143458	1220.78	-0.373554	0.122134	-3.05856	0.00222404	0.0251258	GABPB2
ENSG00000197860	728.571	-0.37368	0.134989	-2.76823	0.00563619	0.0446777	SGTB
ENSG00000156650	1227.25	-0.375463	0.12715	-2.95292	0.00314788	0.0312956	KAT6B
ENSG00000281813	1227.25	-0.375463	0.12715	-2.95292	0.00314788	0.0312956	KAT6B
ENSG00000141503	7200.98	-0.377199	0.0916007	-4.11785	3.82e-05	0.00204455	MINK1
ENSG00000185905	2791.29	-0.377614	0.119866	-3.1503	0.00163102	0.0207833	C16orf54
ENSG00000076928	21001.9	-0.378187	0.118975	-3.17871	0.00147932	0.0197372	ARHGEF1
ENSG00000146083	6998.83	-0.379043	0.124422	-3.04643	0.00231574	0.02584	RNF44
ENSG00000197217	4530.95	-0.380738	0.114974	-3.31151	0.000927948	0.0150569	ENTPD4
ENSG00000106392	646.068	-0.38094	0.110897	-3.43507	0.000592397	0.0115563	C1GALT1
ENSG00000185664	296.785	-0.381664	0.129355	-2.95052	0.00317242	0.0314539	PMEL
ENSG00000140853	16310.3	-0.38225	0.12312	-3.1047	0.00190473	0.0227689	NLRC5
ENSG00000133422	2130.6	-0.382432	0.0960265	-3.98256	6.82e-05	0.00298907	MORC2
ENSG00000198625	3059.09	-0.38302	0.122265	-3.1327	0.00173207	0.0215803	MDM4
ENSG00000165795	577.552	-0.383921	0.125041	-3.07035	0.00213811	0.0244076	NDRG2
ENSG00000185158	595.785	-0.38469	0.0933348	-4.12162	3.76e-05	0.00204455	LRRC37B
ENSG00000165288	1586.27	-0.38493	0.114051	-3.37507	0.000737959	0.0131037	BRWD3
ENSG00000109063	563.843	-0.385299	0.136462	-2.82349	0.00475039	0.0403628	MYH3
ENSG00000138593	1633.63	-0.386099	0.119534	-3.23004	0.00123773	0.0178605	SECISBP2L
ENSG00000112406	3544.72	-0.386268	0.101509	-3.80526	0.000141654	0.00476334	HECA
ENSG00000125731	876.242	-0.387266	0.131593	-2.94291	0.00325146	0.0319831	SH2D3A
ENSG00000133858	3189.16	-0.387785	0.127827	-3.03367	0.00241595	0.0267772	ZFC3H1
ENSG00000290548	684.597	-0.388399	0.117713	-3.29953	0.000968461	0.0154427
ENSG00000188177	1404.03	-0.388878	0.104908	-3.70686	0.000209842	0.00611867	ZC3H6
ENSG00000124203	2774.37	-0.38895	0.129376	-3.00636	0.00264394	0.0284966	ZNF831
ENSG00000101574	566.071	-0.388959	0.103725	-3.7499	0.000176903	0.00555735	METTL4
ENSG00000214413	1033.46	-0.389051	0.118836	-3.27384	0.00106098	0.0161279	BBIP1
ENSG00000135426	6052.37	-0.389479	0.12622	-3.08571	0.00203067	0.0236906	TESPA1
ENSG00000154822	1245.14	-0.389918	0.13101	-2.97625	0.00291796	0.0300136	PLCL2
ENSG00000284017	1245.14	-0.389918	0.13101	-2.97625	0.00291796	0.0300136	PLCL2
ENSG00000151623	875.564	-0.390435	0.127742	-3.05644	0.0022398	0.0252342	NR3C2
ENSG00000290682	1706.3	-0.391853	0.119524	-3.27843	0.00104385	0.0160243	STAG3L5P
ENSG00000258461	476.55	-0.392144	0.135778	-2.88813	0.00387536	0.0356653
ENSG00000283008	380.197	-0.392386	0.125568	-3.12489	0.00177873	0.0218525	CYP2D7
ENSG00000198815	2592.51	-0.3927	0.0921682	-4.26068	2.04e-05	0.00156446	FOXJ3
ENSG00000253710	1130.97	-0.393082	0.139294	-2.82197	0.004773	0.0403705	ALG11
ENSG00000142102	13630.6	-0.393106	0.120912	-3.25117	0.00114931	0.0171646	PGGHG
ENSG00000291069	512.137	-0.393386	0.139407	-2.82186	0.00477459	0.0403705	BMS1P1
ENSG00000066855	283.594	-0.393582	0.137985	-2.85235	0.00433979	0.0383224	MTFR1
ENSG00000114626	3758.61	-0.393632	0.132135	-2.97902	0.00289176	0.0298681	ABTB1
ENSG00000012822	4839.92	-0.393669	0.0977877	-4.02575	5.68e-05	0.00264615	CALCOCO1
ENSG00000217128	590.225	-0.393704	0.121482	-3.24084	0.00119179	0.0175141	FNIP1
ENSG00000163728	2559.62	-0.393728	0.124894	-3.15251	0.00161875	0.0207833	TTC14
ENSG00000111801	7692.72	-0.396072	0.114335	-3.46414	0.000531939	0.0107861	BTN3A3
ENSG00000162757	535.713	-0.398798	0.144174	-2.76609	0.00567328	0.0447806	C1orf74
ENSG00000139998	566.512	-0.399718	0.102981	-3.88147	0.000103827	0.00400824	RAB15
ENSG00000008277	219.144	-0.399906	0.14122	-2.8318	0.00462872	0.0397669	ADAM22
ENSG00000164828	3635.57	-0.400894	0.112642	-3.55902	0.000372248	0.00863139	SUN1
ENSG00000124782	1597.49	-0.401112	0.115217	-3.48135	0.000498897	0.0103419	RREB1
ENSG00000115947	673.095	-0.401302	0.138473	-2.89806	0.00375479	0.0349996	ORC4
ENSG00000119397	4219.75	-0.40376	0.10717	-3.76747	0.000164909	0.00532627	CNTRL
ENSG00000155893	613.429	-0.404564	0.146364	-2.76409	0.00570821	0.0449371	PXYLP1
ENSG00000171291	695.426	-0.405385	0.114033	-3.55498	0.000378005	0.0087263	ZNF439
ENSG00000103064	5701.56	-0.405489	0.105058	-3.85965	0.000113549	0.00422125	SLC7A6
ENSG00000033867	1277.07	-0.406091	0.130725	-3.10645	0.00189349	0.0226776	SLC4A7
ENSG00000139626	5714.9	-0.406152	0.145818	-2.78533	0.00534729	0.0435013	ITGB7
ENSG00000258289	1908.04	-0.407268	0.140522	-2.89826	0.00375235	0.0349996	CHURC1
ENSG00000225828	879.384	-0.407755	0.125648	-3.24521	0.00117366	0.0173615	FAM229A
ENSG00000065413	4015.17	-0.407815	0.106986	-3.81185	0.000137932	0.0046883	ANKRD44
ENSG00000008869	1949.51	-0.407971	0.125841	-3.24197	0.00118707	0.0175067	HEATR5B
ENSG00000260735	1140.21	-0.407987	0.132632	-3.0761	0.0020973	0.0241645
ENSG00000088970	989.764	-0.408981	0.100854	-4.05516	5.01e-05	0.00241767	KIZ
ENSG00000237489	203.163	-0.409048	0.13824	-2.95896	0.00308677	0.0309768	C10orf143
ENSG00000267680	1809.45	-0.409706	0.0935065	-4.38158	1.18e-05	0.00117528	ZNF224
ENSG00000177485	850.503	-0.410088	0.139232	-2.94536	0.00322583	0.0318568	ZBTB33
ENSG00000112144	602.46	-0.410219	0.130208	-3.1505	0.00162992	0.0207833	CILK1
ENSG00000164073	875.364	-0.410488	0.131111	-3.13085	0.00174301	0.0216247	MFSD8
ENSG00000178338	625.834	-0.412669	0.144107	-2.86363	0.00418819	0.0372439	ZNF354B
ENSG00000165699	2857.72	-0.41283	0.0953661	-4.32889	1.5e-05	0.0013418	TSC1
ENSG00000189180	2273.36	-0.413069	0.13435	-3.07457	0.00210809	0.0241658	ZNF33A
ENSG00000244754	4401.24	-0.413679	0.123211	-3.35749	0.000786524	0.0137074	N4BP2L2
ENSG00000188647	2004.03	-0.413731	0.13872	-2.98248	0.00285921	0.029697	PTAR1
ENSG00000290366	148.856	-0.413846	0.129369	-3.19896	0.00137925	0.0189287
ENSG00000048707	4667.22	-0.414961	0.130364	-3.1831	0.00145707	0.0195376	VPS13D
ENSG00000184574	466.029	-0.415023	0.147237	-2.81874	0.00482132	0.0405954	LPAR5
ENSG00000159917	301.377	-0.417269	0.137559	-3.03339	0.00241827	0.0267829	ZNF235
ENSG00000173889	4139.03	-0.418502	0.154276	-2.71268	0.00667425	0.0494313	PHC3
ENSG00000111860	1433.53	-0.419246	0.148572	-2.82183	0.00477504	0.0403705	CEP85L
ENSG00000186104	728.516	-0.419649	0.126045	-3.32936	0.000870452	0.0144108	CYP2R1
ENSG00000162510	192.795	-0.419679	0.140179	-2.99388	0.00275458	0.0289723	MATN1
ENSG00000138641	2685.66	-0.419706	0.112202	-3.74062	0.000183567	0.00565907	HERC3
ENSG00000157036	490.753	-0.419795	0.137355	-3.05627	0.00224108	0.0252342	EXOG
ENSG00000139668	1492.16	-0.420764	0.0767374	-5.48317	4.18e-08	3.1e-05	WDFY2
ENSG00000179833	1525.97	-0.421586	0.0992338	-4.24841	2.15e-05	0.00156446	SERTAD2
ENSG00000122224	3303.13	-0.422332	0.123325	-3.42454	0.00061585	0.0118721	LY9
ENSG00000184677	6147.88	-0.423475	0.152762	-2.77212	0.0055692	0.0445475	ZBTB40
ENSG00000127084	9623.98	-0.425161	0.132937	-3.19822	0.0013828	0.0189599	FGD3
ENSG00000135828	1258.2	-0.425606	0.115822	-3.67465	0.000238173	0.00661306	RNASEL
ENSG00000071054	3935.94	-0.426655	0.0773794	-5.51381	3.51e-08	2.75e-05	MAP4K4
ENSG00000085465	276.121	-0.427468	0.147819	-2.89182	0.00383011	0.0355013	OVGP1
ENSG00000163346	15211.9	-0.427689	0.123032	-3.47623	0.000508518	0.0104538	PBXIP1
ENSG00000290867	2236.49	-0.428096	0.135011	-3.17083	0.00152002	0.0200774	LINC01145
ENSG00000113240	1640.69	-0.428753	0.128329	-3.34105	0.000834609	0.0141647	CLK4
ENSG00000082074	11190.8	-0.431449	0.158564	-2.72099	0.00650873	0.048688	FYB1
ENSG00000197622	13979	-0.433011	0.14074	-3.07667	0.0020933	0.0241645	CDC42SE1
ENSG00000134294	3123.12	-0.436062	0.150401	-2.89932	0.00373971	0.0349725	SLC38A2
ENSG00000137845	2455.94	-0.436202	0.0977871	-4.46073	8.17e-06	0.000953093	ADAM10
ENSG00000080200	495.638	-0.43632	0.140845	-3.09787	0.00194916	0.0231012	CRYBG3
ENSG00000163683	263.716	-0.436466	0.152497	-2.86214	0.00420797	0.0373614	SMIM14
ENSG00000189298	304.111	-0.4365	0.153184	-2.8495	0.00437873	0.0384809	ZKSCAN3
ENSG00000203761	392.631	-0.436607	0.157299	-2.77565	0.00550907	0.0444766	MSTO2P
ENSG00000172819	1477.99	-0.436857	0.153808	-2.84027	0.00450756	0.0391085	RARG
ENSG00000163635	1913.57	-0.437147	0.130269	-3.35572	0.000791588	0.0137345	ATXN7
ENSG00000096717	866.701	-0.438732	0.156516	-2.80312	0.00506115	0.0418143	SIRT1
ENSG00000183506	1787.52	-0.438938	0.123955	-3.54111	0.000398446	0.00905521	PI4KAP2
ENSG00000291117	2479.66	-0.439481	0.129466	-3.39458	0.000687338	0.0125134
ENSG00000144711	4333.28	-0.439684	0.116498	-3.77418	0.000160534	0.00522492	IQSEC1
ENSG00000070081	771.957	-0.440199	0.155742	-2.82646	0.00470655	0.0401801	NUCB2
ENSG00000113971	1667.07	-0.440509	0.137114	-3.21272	0.00131484	0.0184712	NPHP3
ENSG00000136051	1129.82	-0.440569	0.149318	-2.95055	0.00317205	0.0314539	WASHC4
ENSG00000116406	1612.21	-0.441954	0.122581	-3.60542	0.000311647	0.007798	EDEM3
ENSG00000009790	12432.2	-0.44201	0.12303	-3.59269	0.000327276	0.00799524	TRAF3IP3
ENSG00000131375	1539.6	-0.442651	0.133715	-3.3104	0.00093162	0.0150764	CAPN7
ENSG00000088179	1383.27	-0.4438	0.162386	-2.73299	0.00627621	0.0476178	PTPN4
ENSG00000152465	1673.14	-0.444476	0.125061	-3.55407	0.000379324	0.00872738	NMT2
ENSG00000065357	15084.7	-0.448432	0.114082	-3.93079	8.47e-05	0.00348587	DGKA
ENSG00000100599	4060.58	-0.449331	0.140674	-3.19414	0.0014025	0.0190768	RIN3
ENSG00000117602	4545.75	-0.449953	0.148534	-3.02929	0.00245133	0.0269418	RCAN3
ENSG00000141232	1378.57	-0.451041	0.165061	-2.73257	0.00628415	0.0476537	TOB1
ENSG00000114857	13465.9	-0.452358	0.102114	-4.42992	9.43e-06	0.00104757	NKTR
ENSG00000114841	2989.43	-0.45359	0.115627	-3.92289	8.75e-05	0.00356281	DNAH1
ENSG00000182070	96.3867	-0.454625	0.153854	-2.95492	0.00312751	0.031234	OR52A1
ENSG00000169239	645.406	-0.4554	0.14895	-3.0574	0.00223267	0.0251776	CA5B
ENSG00000188785	1691.46	-0.456804	0.14161	-3.22579	0.00125625	0.0179882	ZNF548
ENSG00000197329	873.646	-0.458175	0.141328	-3.24191	0.0011873	0.0175067	PELI1
ENSG00000275571	110.747	-0.459296	0.151998	-3.02172	0.00251345	0.0274283	TTC34
ENSG00000291232	252.611	-0.459299	0.159332	-2.88266	0.00394334	0.0360454
ENSG00000211792	144.39	-0.460195	0.168588	-2.7297	0.00633916	0.0478999	TRAV14DV4
ENSG00000106460	774.902	-0.462119	0.155629	-2.96936	0.00298425	0.0303801	TMEM106B
ENSG00000114796	1638.57	-0.462327	0.16427	-2.81443	0.00488635	0.0409376	KLHL24
ENSG00000165813	1015.29	-0.46247	0.144224	-3.20661	0.0013431	0.0186915	CCDC186
ENSG00000172766	912.105	-0.463787	0.160495	-2.88972	0.00385587	0.035552	NAA16
ENSG00000227775	172.506	-0.46519	0.15115	-3.07767	0.00208625	0.0241307
ENSG00000079335	1412.06	-0.466075	0.164526	-2.83284	0.0046137	0.0397118	CDC14A
ENSG00000124942	47595.8	-0.466287	0.166962	-2.79278	0.00522579	0.0427317	AHNAK
ENSG00000160613	4597.4	-0.466912	0.138709	-3.36614	0.000762292	0.0134082	PCSK7
ENSG00000117620	615.086	-0.467723	0.156191	-2.99456	0.0027484	0.0289723	SLC35A3
ENSG00000035115	1278.06	-0.468287	0.160116	-2.92467	0.00344821	0.0333098	SH3YL1
ENSG00000246575	365.352	-0.46904	0.145557	-3.22237	0.00127136	0.018152
ENSG00000147251	3160.59	-0.469082	0.137708	-3.40635	0.000658366	0.0122382	DOCK11
ENSG00000196776	4964.95	-0.473245	0.106889	-4.42746	9.53e-06	0.00104962	CD47
ENSG00000197183	2666.98	-0.473783	0.117788	-4.02234	5.76e-05	0.00266806	NOL4L
ENSG00000198189	1050.12	-0.474369	0.163552	-2.90042	0.00372661	0.0349356	HSD17B11
ENSG00000213930	2284.34	-0.47519	0.110947	-4.28303	1.84e-05	0.0015139	GALT
ENSG00000166801	3511.94	-0.475237	0.167523	-2.83685	0.00455605	0.039393	FAM111A
ENSG00000146021	785.597	-0.475766	0.147891	-3.217	0.00129539	0.0182669	KLHL3
ENSG00000086619	565.155	-0.477517	0.113941	-4.19093	2.78e-05	0.00173531	ERO1B
ENSG00000168970	3400.86	-0.47832	0.118413	-4.03942	5.36e-05	0.00252832	JMJD7-PLA2G4B
ENSG00000162852	1762.51	-0.478709	0.118186	-4.05047	5.11e-05	0.00244471	CNST
ENSG00000196338	255.744	-0.480053	0.169862	-2.82613	0.00471139	0.0401868	NLGN3
ENSG00000270231	2611.13	-0.480485	0.149298	-3.21828	0.00128961	0.0182373	NBPF8
ENSG00000197321	682.565	-0.4805	0.168831	-2.84604	0.00442673	0.038771	SVIL
ENSG00000154229	4091.03	-0.481557	0.133082	-3.61849	0.000296331	0.00754173	PRKCA
ENSG00000291217	268.449	-0.481751	0.13129	-3.66937	0.000243147	0.00662149	LINC01347
ENSG00000101493	675.746	-0.481819	0.163235	-2.9517	0.00316032	0.0313773	ZNF516
ENSG00000204634	160.218	-0.482804	0.14154	-3.41109	0.000647036	0.012176	TBC1D8
ENSG00000154237	1582.59	-0.484162	0.148687	-3.25625	0.00112895	0.016949	LRRK1
ENSG00000140545	1415.18	-0.486677	0.142646	-3.41177	0.000645421	0.012176	MFGE8
ENSG00000100242	22048.9	-0.487698	0.135112	-3.60959	0.000306678	0.0077451	SUN2
ENSG00000243302	926.511	-0.491524	0.115296	-4.26316	2.02e-05	0.00156446
ENSG00000187105	136.192	-0.493645	0.154716	-3.19065	0.00141955	0.0191807	HEATR4
ENSG00000076641	5204.57	-0.493659	0.151126	-3.26654	0.0010887	0.016478	PAG1
ENSG00000076555	1351.78	-0.494531	0.146688	-3.37131	0.000748106	0.0132472	ACACB
ENSG00000131781	97.0392	-0.494851	0.15977	-3.09726	0.00195317	0.0231069	FMO5
ENSG00000185278	1907.26	-0.495935	0.174724	-2.83839	0.00453421	0.0392727	ZBTB37
ENSG00000021762	461.117	-0.496088	0.167382	-2.96381	0.00303858	0.0306602	OSBPL5
ENSG00000173275	307.064	-0.498594	0.174264	-2.86113	0.00422129	0.0374573	ZNF449
ENSG00000136111	3429.1	-0.502548	0.164868	-3.04818	0.00230233	0.0257096	TBC1D4
ENSG00000040933	2097.7	-0.503074	0.152307	-3.30303	0.000956468	0.0153189	INPP4A
ENSG00000155085	363.166	-0.503163	0.128251	-3.92326	8.74e-05	0.00356281	AK9
ENSG00000177663	3824.67	-0.505237	0.113186	-4.46376	8.05e-06	0.000953093	IL17RA
ENSG00000101596	8267.74	-0.505817	0.173958	-2.9077	0.00364092	0.0345537	SMCHD1
ENSG00000205356	3595.77	-0.505986	0.132733	-3.81207	0.000137807	0.0046883	TECPR1
ENSG00000168758	2270.52	-0.50653	0.167802	-3.01861	0.00253939	0.0276303	SEMA4C
ENSG00000105662	1558.13	-0.509183	0.137837	-3.6941	0.000220669	0.00628314	CRTC1
ENSG00000178971	6834.81	-0.509818	0.086953	-5.86314	4.54e-09	5.63e-06	CTC1
ENSG00000137070	3312.17	-0.510286	0.130819	-3.90069	9.59e-05	0.00378153	IL11RA
ENSG00000161912	195.903	-0.511807	0.174954	-2.92539	0.0034403	0.0332681	ADCY10P1
ENSG00000290600	336.514	-0.515333	0.155144	-3.32164	0.000894887	0.0146484
ENSG00000175662	1674.26	-0.515675	0.122934	-4.19472	2.73e-05	0.00173531	TOM1L2
ENSG00000166398	2142.42	-0.515848	0.155893	-3.30898	0.000936367	0.0150946	GARRE1
ENSG00000154358	4830.95	-0.517134	0.157511	-3.28316	0.0010265	0.015876	OBSCN
ENSG00000100354	5258.12	-0.517813	0.160257	-3.23113	0.001233	0.0178443	TNRC6B
ENSG00000127914	3051.17	-0.518698	0.138865	-3.73527	0.000187511	0.00567585	AKAP9
ENSG00000101224	10518.7	-0.519453	0.115539	-4.49591	6.93e-06	0.000880003	CDC25B
ENSG00000164951	729.645	-0.519607	0.181227	-2.86716	0.0041417	0.0370608	PDP1
ENSG00000204681	754.889	-0.520702	0.121881	-4.27221	1.94e-05	0.0015466	GABBR1
ENSG00000196083	185.398	-0.521471	0.150044	-3.47546	0.000509971	0.0104692	IL1RAP
ENSG00000152818	4238.72	-0.522118	0.149604	-3.49	0.000483013	0.0100944	UTRN
ENSG00000112079	6862.82	-0.522546	0.170035	-3.07316	0.00211805	0.0242158	STK38
ENSG00000070961	789.415	-0.530896	0.161909	-3.27898	0.00104182	0.016013	ATP2B1
ENSG00000112855	732.128	-0.533558	0.133211	-4.00536	6.19e-05	0.00279748	HARS2
ENSG00000132386	144.253	-0.533691	0.173229	-3.08085	0.00206413	0.0239673	SERPINF1
ENSG00000290842	516.313	-0.534704	0.164028	-3.25984	0.00111474	0.0167697	CROCCP3
ENSG00000167895	12403.6	-0.534963	0.142012	-3.76703	0.000165203	0.00532627	TMC8
ENSG00000153179	2802.95	-0.535822	0.120246	-4.45604	8.35e-06	0.000961929	RASSF3
ENSG00000139190	3054.73	-0.535828	0.151224	-3.54327	0.000395192	0.00902263	VAMP1
ENSG00000147457	5989.49	-0.537783	0.168109	-3.19901	0.00137901	0.0189287	CHMP7
ENSG00000163492	99.7305	-0.541793	0.17463	-3.10252	0.00191881	0.0228574	CCDC141
ENSG00000269713	2046.68	-0.544762	0.107587	-5.06344	4.12e-07	0.000152266	NBPF9
ENSG00000290554	493.135	-0.547168	0.201297	-2.71821	0.00656359	0.0488324	ADCY10P1
ENSG00000100154	239.114	-0.548611	0.175874	-3.11934	0.00181256	0.0220459	TTC28
ENSG00000290521	782.601	-0.549246	0.162191	-3.38642	0.000708122	0.0127972
ENSG00000071073	4120.42	-0.550927	0.17497	-3.14869	0.00164002	0.0208688	MGAT4A
ENSG00000213366	1335.77	-0.551738	0.176123	-3.13268	0.00173217	0.0215803	GSTM2
ENSG00000143819	1491.25	-0.554238	0.146857	-3.774	0.000160653	0.00522492	EPHX1
ENSG00000154814	1666.51	-0.554248	0.187416	-2.95731	0.00310332	0.0310813	OXNAD1
ENSG00000137414	756.542	-0.555403	0.172261	-3.2242	0.00126326	0.018071	FAM8A1
ENSG00000265817	147.093	-0.557002	0.194253	-2.86741	0.0041385	0.0370545	FSBP
ENSG00000162591	4808.43	-0.557654	0.201629	-2.76574	0.00567932	0.0447808	MEGF6
ENSG00000102349	192.39	-0.558013	0.202545	-2.75501	0.00586902	0.0455998	KLF8
ENSG00000152270	11241.2	-0.559751	0.202655	-2.76208	0.0057434	0.0450708	PDE3B
ENSG00000230715	363.255	-0.562779	0.135024	-4.16798	3.07e-05	0.00182703
ENSG00000011566	198.806	-0.563604	0.1851	-3.04486	0.00232785	0.0259361	MAP4K3
ENSG00000169252	184.865	-0.564791	0.173229	-3.26036	0.0011127	0.0167697	ADRB2
ENSG00000170190	286.089	-0.56602	0.193823	-2.92029	0.00349701	0.0335069	SLC16A5
ENSG00000233750	418.349	-0.566645	0.130566	-4.3399	1.43e-05	0.00132419	CICP27
ENSG00000108187	230.188	-0.566667	0.177362	-3.19497	0.00139844	0.0190513	PBLD
ENSG00000136068	3216.89	-0.568877	0.155923	-3.64844	0.000263836	0.00693908	FLNB
ENSG00000131634	2137.71	-0.570312	0.203487	-2.80269	0.00506777	0.0418457	TMEM204
ENSG00000174136	409.138	-0.57036	0.199182	-2.86351	0.00418972	0.0372439	RGMB
ENSG00000134352	4700.22	-0.571028	0.147899	-3.86093	0.000112958	0.00421831	IL6ST
ENSG00000053702	304.279	-0.571061	0.167103	-3.41743	0.000632156	0.0120882	NRIP2
ENSG00000005513	394.377	-0.571711	0.188971	-3.0254	0.00248307	0.0272167	SOX8
ENSG00000135407	302.313	-0.57345	0.140534	-4.08052	4.49e-05	0.00227946	AVIL
ENSG00000107104	551.855	-0.575828	0.157333	-3.65993	0.000252287	0.00673411	KANK1
ENSG00000196693	1243.87	-0.576606	0.186335	-3.09446	0.0019717	0.0232398	ZNF33B
ENSG00000100346	4271.18	-0.577599	0.174602	-3.30809	0.000939342	0.0151212	CACNA1I
ENSG00000077454	6534.87	-0.579059	0.142237	-4.07109	4.68e-05	0.00233911	LRCH4
ENSG00000243335	1761.97	-0.580502	0.163442	-3.55174	0.000382687	0.00879115	KCTD7
ENSG00000172954	434.525	-0.581035	0.153695	-3.78043	0.000156558	0.00514652	LCLAT1
ENSG00000271383	8426.76	-0.581781	0.168285	-3.45712	0.000545984	0.0109475	NBPF19
ENSG00000113555	224.324	-0.582561	0.125591	-4.63856	3.51e-06	0.000567311	PCDH12
ENSG00000141524	8832.12	-0.582996	0.14042	-4.15179	3.3e-05	0.00190198	TMC6
ENSG00000285395	1018.28	-0.584989	0.186803	-3.13158	0.00173869	0.0216072	XYLT1
ENSG00000186854	3275.87	-0.585494	0.149039	-3.92847	8.55e-05	0.00350033	TRABD2A
ENSG00000102189	478.195	-0.585677	0.199419	-2.93692	0.00331495	0.0323719	EEA1
ENSG00000103489	1020.1	-0.58612	0.186459	-3.14343	0.00166978	0.0210534	XYLT1
ENSG00000214265	238.528	-0.586411	0.210555	-2.78508	0.00535147	0.0435043
ENSG00000203880	1176.88	-0.587116	0.203089	-2.89092	0.00384111	0.0355183	PCMTD2
ENSG00000104880	6200.99	-0.588744	0.142816	-4.12238	3.75e-05	0.00204455	ARHGEF18
ENSG00000197857	1096.1	-0.589003	0.138179	-4.26261	2.02e-05	0.00156446	ZNF44
ENSG00000165272	3362.7	-0.590337	0.21221	-2.78185	0.00540492	0.0438262	AQP3
ENSG00000170222	517.803	-0.590347	0.165749	-3.5617	0.000368459	0.00862405	ADPRM
ENSG00000184613	7636.04	-0.59062	0.184472	-3.20167	0.00136632	0.0188732	NELL2
ENSG00000170915	1255.42	-0.593605	0.164278	-3.61342	0.000302188	0.0076539	PAQR8
ENSG00000168685	30770.2	-0.59583	0.173838	-3.42751	0.000609137	0.0117931	IL7R
ENSG00000282173	112.654	-0.596057	0.196605	-3.03175	0.0024314	0.0268233	TRBJ1-5
ENSG00000282215	112.654	-0.596057	0.196605	-3.03175	0.0024314	0.0268233	TRBJ1-5
ENSG00000133392	259.703	-0.597174	0.144324	-4.13772	3.51e-05	0.0019748	MYH11
ENSG00000205307	1959.49	-0.599285	0.178985	-3.34824	0.000813262	0.0139257	SAP25
ENSG00000239920	114.447	-0.599884	0.140599	-4.26662	1.98e-05	0.00156296
ENSG00000196187	15655.7	-0.602361	0.101138	-5.95585	2.59e-09	3.5e-06	TMEM63A
ENSG00000115232	5806.47	-0.602413	0.17584	-3.42591	0.000612736	0.0118382	ITGA4
ENSG00000168646	773.022	-0.602463	0.213074	-2.82749	0.00469149	0.0400851	AXIN2
ENSG00000077044	2780.81	-0.606397	0.124726	-4.86185	1.16e-06	0.000278781	DGKD
ENSG00000280873	2780.81	-0.606397	0.124726	-4.86185	1.16e-06	0.000278781	NA
ENSG00000155903	1800.4	-0.618689	0.154212	-4.01193	6.02e-05	0.00273732	RASA2
ENSG00000107679	1617.96	-0.618881	0.146611	-4.22124	2.43e-05	0.00164586	PLEKHA1
ENSG00000266338	3814.38	-0.621564	0.178315	-3.48576	0.000490748	0.01023	NBPF15
ENSG00000134900	3918.45	-0.62425	0.154088	-4.05126	5.09e-05	0.00244471	TPP2
ENSG00000127955	64.1551	-0.625188	0.206503	-3.0275	0.00246585	0.0270679	GNAI1
ENSG00000163141	114.753	-0.625528	0.184079	-3.39814	0.000678452	0.0124078	BNIPL
ENSG00000110723	221.242	-0.627246	0.200694	-3.12539	0.00177569	0.0218478	EXPH5
ENSG00000134909	398.232	-0.630287	0.167536	-3.76209	0.000168501	0.00539746	ARHGAP32
ENSG00000211787	306.617	-0.630729	0.206003	-3.06175	0.00220045	0.0249849	TRAV8-3
ENSG00000101347	5741.25	-0.631162	0.190073	-3.32064	0.000898129	0.014676	SAMHD1
ENSG00000114812	1368.23	-0.632168	0.218663	-2.89106	0.00383943	0.0355183	VIPR1
ENSG00000176714	45.1614	-0.632587	0.22615	-2.7972	0.00515481	0.0423761	CCDC121
ENSG00000181754	1263.52	-0.632752	0.179201	-3.53095	0.000414066	0.00921297	AMIGO1
ENSG00000003400	759.055	-0.6331	0.195395	-3.2401	0.00119486	0.0175141	CASP10
ENSG00000168824	605.145	-0.633732	0.179949	-3.52172	0.000428749	0.00937131	NSG1
ENSG00000106624	713.366	-0.634031	0.18767	-3.37844	0.000728977	0.0130347	AEBP1
ENSG00000166750	8461.35	-0.634923	0.179731	-3.53262	0.000411466	0.00918261	SLFN5
ENSG00000155657	2913.72	-0.638483	0.227965	-2.80079	0.00509776	0.04207	TTN
ENSG00000137266	537.059	-0.644961	0.153202	-4.20987	2.56e-05	0.00168588	SLC22A23
ENSG00000186704	177.898	-0.645622	0.116135	-5.55922	2.71e-08	2.37e-05	DTX2P1
ENSG00000227001	52.8673	-0.65055	0.208074	-3.12652	0.00176886	0.021836	NBPF2P
ENSG00000175556	148.662	-0.651784	0.223211	-2.92004	0.0034999	0.0335069	LONRF3
ENSG00000187862	161.241	-0.655125	0.239384	-2.73672	0.00620556	0.0472749	TTC24
ENSG00000030419	738.682	-0.655243	0.204717	-3.20072	0.00137085	0.0189007	IKZF2
ENSG00000271254	308.615	-0.656484	0.242009	-2.71264	0.00667487	0.0494313
ENSG00000138439	1043.59	-0.656989	0.15499	-4.23891	2.25e-05	0.0015884	FAM117B
ENSG00000228492	550.341	-0.657441	0.164941	-3.98591	6.72e-05	0.00295592	RAB11FIP1P1
ENSG00000146409	382.296	-0.662977	0.242797	-2.73058	0.00632229	0.0478453	SLC18B1
ENSG00000186951	598.793	-0.663596	0.181754	-3.65106	0.000261161	0.00689455	PPARA
ENSG00000148700	7346.15	-0.664318	0.152482	-4.35669	1.32e-05	0.00125006	ADD3
ENSG00000163788	3549.22	-0.666547	0.151668	-4.39479	1.11e-05	0.00113995	SNRK
ENSG00000115306	6589.14	-0.667661	0.149124	-4.47723	7.56e-06	0.000921234	SPTBN1
ENSG00000137642	27692.8	-0.673169	0.164785	-4.08514	4.4e-05	0.00225761	SORL1
ENSG00000235944	357.174	-0.675881	0.214229	-3.15494	0.0016053	0.0207294	ZNF815P
ENSG00000188322	2058.38	-0.677349	0.17351	-3.90382	9.47e-05	0.00374293	SBK1
ENSG00000064687	7551.69	-0.679538	0.167775	-4.05029	5.12e-05	0.00244471	ABCA7
ENSG00000184271	1981.55	-0.679634	0.190795	-3.56212	0.000367873	0.00862405	POU6F1
ENSG00000074706	2424.4	-0.679952	0.192444	-3.53324	0.0004105	0.00918261	IPCEF1
ENSG00000211883	50.7895	-0.680649	0.232968	-2.92164	0.00348196	0.0334982	TRAJ6
ENSG00000102678	155.964	-0.680905	0.198346	-3.43291	0.000597142	0.0116321	FGF9
ENSG00000254595	129.064	-0.688718	0.21024	-3.27586	0.00105339	0.0160581
ENSG00000109787	2545.69	-0.690311	0.166004	-4.15839	3.2e-05	0.00188021	KLF3
ENSG00000068976	321.956	-0.692501	0.19325	-3.58345	0.000339085	0.00814188	PYGM
ENSG00000169282	57.2713	-0.693233	0.225246	-3.07768	0.00208621	0.0241307	KCNAB1
ENSG00000095015	3873.47	-0.696371	0.186328	-3.73733	0.000185984	0.00565907	MAP3K1
ENSG00000184384	1907.56	-0.69795	0.197386	-3.53597	0.00040628	0.00913545	MAML2
ENSG00000139537	264.746	-0.702148	0.218662	-3.21111	0.00132223	0.0185399	CCDC65
ENSG00000172828	160.712	-0.708898	0.232538	-3.04852	0.00229969	0.0256994	CES3
ENSG00000281490	1183.85	-0.710285	0.155712	-4.56152	5.08e-06	0.000725771	CICP14
ENSG00000143110	695.608	-0.715584	0.228184	-3.136	0.00171268	0.0214092	C1orf162
ENSG00000166046	1461.01	-0.715976	0.254675	-2.81133	0.00493367	0.0411269	TCP11L2
ENSG00000174353	181.71	-0.716254	0.243927	-2.93635	0.00332098	0.0324095	STAG3L3
ENSG00000276565	38.6152	-0.718395	0.255089	-2.81625	0.0048588	0.0407772
ENSG00000008311	258.733	-0.722536	0.253068	-2.8551	0.0043023	0.0381306	AASS
ENSG00000205268	4494.61	-0.724685	0.171179	-4.2335	2.3e-05	0.00160552	PDE7A
ENSG00000141540	616.421	-0.726062	0.253062	-2.86911	0.00411626	0.0369529	TTYH2
ENSG00000270962	65.1062	-0.728918	0.263835	-2.76278	0.00573109	0.0450456
ENSG00000172794	1073.24	-0.729445	0.265451	-2.74794	0.00599705	0.0461835	RAB37
ENSG00000187726	229.696	-0.72961	0.219613	-3.32225	0.000892932	0.0146325	DNAJB13
ENSG00000270392	554.825	-0.730676	0.129454	-5.64431	1.66e-08	1.62e-05	PFN1P2
ENSG00000168939	76.5372	-0.731143	0.248763	-2.93911	0.00329154	0.0322492	SPRY3
ENSG00000157978	7342.14	-0.7402	0.20164	-3.67089	0.000241705	0.00662149	LDLRAP1
ENSG00000177669	90.7374	-0.74591	0.168143	-4.43617	9.16e-06	0.00103896	MBOAT4
ENSG00000110042	99.3779	-0.747723	0.266051	-2.81045	0.00494728	0.0412172	DTX4
ENSG00000162804	1734.34	-0.748428	0.176066	-4.25083	2.13e-05	0.00156446	SNED1
ENSG00000206077	318.618	-0.750177	0.264716	-2.8339	0.0045984	0.0396615	ZDHHC11B
ENSG00000127528	8594.82	-0.751049	0.195555	-3.8406	0.000122734	0.00435368	KLF2
ENSG00000120915	1923.71	-0.753734	0.1965	-3.8358	0.000125157	0.00439764	EPHX2
ENSG00000206282	311.842	-0.755728	0.238319	-3.17109	0.0015187	0.0200774	RGL2
ENSG00000118200	199.958	-0.75804	0.19604	-3.86677	0.000110288	0.00418165	CAMSAP2
ENSG00000189283	1253.3	-0.759104	0.225776	-3.3622	0.000773241	0.0135363	FHIT
ENSG00000132694	1198.17	-0.75919	0.266178	-2.85218	0.00434198	0.0383224	ARHGEF11
ENSG00000143412	145.097	-0.762064	0.231577	-3.29076	0.000999182	0.0156131	ANXA9
ENSG00000282730	82.7244	-0.764023	0.253262	-3.01673	0.0025552	0.0277542	TRBV24-1
ENSG00000179456	2575.36	-0.765924	0.188749	-4.05789	4.95e-05	0.00240464	ZBTB18
ENSG00000219481	649.93	-0.766768	0.202977	-3.77761	0.000158343	0.00518382	NBPF1
ENSG00000181381	806.034	-0.768433	0.248455	-3.09285	0.00198246	0.0233481	DDX60L
ENSG00000149311	20148.4	-0.771019	0.232199	-3.3205	0.00089855	0.014676	ATM
ENSG00000076356	63.4459	-0.775818	0.272194	-2.85024	0.0043686	0.0384204	PLXNA2
ENSG00000176046	36.145	-0.785301	0.262411	-2.99264	0.00276573	0.0290303	NUPR1
ENSG00000211814	58.9692	-0.786958	0.193389	-4.06931	4.72e-05	0.00233911	TRAV35
ENSG00000100033	98.8151	-0.790629	0.202436	-3.90557	9.4e-05	0.00373576	PRODH
ENSG00000072110	5658.99	-0.795486	0.203067	-3.91735	8.95e-05	0.00360604	ACTN1
ENSG00000111913	12141.2	-0.797593	0.221359	-3.60316	0.000314368	0.00783969	RIPOR2
ENSG00000064201	1161.01	-0.802523	0.225346	-3.56129	0.00036903	0.00862405	TSPAN32
ENSG00000101342	247.116	-0.803966	0.223405	-3.59869	0.000319827	0.00788323	TLDC2
ENSG00000170074	566.643	-0.805324	0.249508	-3.22765	0.00124812	0.0179062	FAM153A
ENSG00000162576	254.261	-0.805474	0.290897	-2.76893	0.00562412	0.0446777	MXRA8
ENSG00000128482	46.1594	-0.807621	0.25898	-3.11847	0.00181791	0.0220569	RNF112
ENSG00000276482	1433.63	-0.810385	0.194357	-4.16957	3.05e-05	0.00182703	SLC12A7
ENSG00000093072	3443.22	-0.815612	0.194431	-4.19486	2.73e-05	0.00173531	ADA2
ENSG00000142798	976.8	-0.818637	0.230072	-3.55817	0.000373443	0.00864561	HSPG2
ENSG00000187824	247.704	-0.821909	0.241507	-3.40325	0.000665884	0.0122792	TMEM220
ENSG00000134830	74.5015	-0.824403	0.250482	-3.29126	0.000997395	0.0156131	C5AR2
ENSG00000167261	3044.74	-0.829073	0.261603	-3.1692	0.00152859	0.0201057	DPEP2
ENSG00000227600	116.167	-0.830371	0.278048	-2.98643	0.00282252	0.02939	PPT2
ENSG00000155974	41.8604	-0.835412	0.281157	-2.97134	0.00296505	0.0302884	GRIP1
ENSG00000162892	340.597	-0.839688	0.19613	-4.28128	1.86e-05	0.00151751	IL24
ENSG00000291113	68.472	-0.846528	0.252707	-3.34984	0.000808577	0.0138874
ENSG00000049192	75.8857	-0.849586	0.269062	-3.15759	0.0015908	0.020578	ADAMTS6
ENSG00000227212	134.68	-0.85376	0.237724	-3.59139	0.000328914	0.00800886	PFN1P6
ENSG00000029534	827.541	-0.858314	0.279164	-3.07459	0.00210795	0.0241658	ANK1
ENSG00000211885	40.9318	-0.885063	0.276815	-3.19731	0.00138717	0.0189892	TRAJ4
ENSG00000151715	334.743	-0.895159	0.214627	-4.17076	3.04e-05	0.00182703	TMEM45B
ENSG00000141096	54.2382	-0.896479	0.291965	-3.0705	0.00213702	0.0244076	DPEP3
ENSG00000112182	967.93	-0.898933	0.203108	-4.4259	9.6e-06	0.00104962	BACH2
ENSG00000290790	82.6086	-0.899647	0.273489	-3.28951	0.00100361	0.0156524
ENSG00000112394	351.968	-0.900213	0.227998	-3.94833	7.87e-05	0.00331351	SLC16A10
ENSG00000211882	41.5321	-0.916119	0.326779	-2.80348	0.00505542	0.0417902	TRAJ7
ENSG00000276053	243.845	-0.92744	0.254377	-3.64593	0.000266424	0.00698389	LAIR1
ENSG00000290427	468.129	-0.928285	0.235524	-3.94136	8.1e-05	0.00337319
ENSG00000285480	34.6369	-0.92899	0.335585	-2.76827	0.00563552	0.0446777	H2BK1
ENSG00000068831	8604.16	-0.934751	0.258379	-3.61775	0.000297176	0.0075503	RASGRP2
ENSG00000080573	679.567	-0.952493	0.254124	-3.74814	0.000178148	0.00555735	COL5A3
ENSG00000145850	177.92	-0.954681	0.302204	-3.15906	0.00158279	0.02051	TIMD4
ENSG00000263482	97.1827	-0.955176	0.183302	-5.21095	1.88e-07	9.01e-05	ANTXRLP1
ENSG00000176928	834.5	-0.965916	0.20684	-4.66987	3.01e-06	0.000514888	GCNT4
ENSG00000162894	10353.1	-0.971893	0.226244	-4.29576	1.74e-05	0.0014786	FCMR
ENSG00000264176	100.584	-0.979156	0.251401	-3.8948	9.83e-05	0.00384411	MAGOH2P
ENSG00000281106	450.584	-0.99535	0.27322	-3.64304	0.000269441	0.00705053	TMEM272
ENSG00000198467	1433.37	-1.00962	0.231151	-4.36781	1.26e-05	0.00122718	TPM2
ENSG00000121570	32.2742	-1.01161	0.342502	-2.9536	0.00314089	0.031268	DPPA4
ENSG00000167613	138.283	-1.02642	0.32316	-3.17619	0.00149225	0.0198384	LAIR1
ENSG00000080166	49.9791	-1.03635	0.322635	-3.21214	0.00131752	0.0184913	DCT
ENSG00000290433	549.567	-1.05958	0.29158	-3.63393	0.000279137	0.00725316
ENSG00000273873	208.494	-1.06506	0.34755	-3.06447	0.00218053	0.0247777	BDP1
ENSG00000144218	172.272	-1.06577	0.324408	-3.28529	0.00101876	0.0158057	AFF3
ENSG00000062524	431.288	-1.06665	0.386336	-2.76093	0.00576363	0.045114	LTK
ENSG00000211886	63.9068	-1.06997	0.251927	-4.24714	2.17e-05	0.00156446	TRAJ3
ENSG00000211880	30.5705	-1.10348	0.306541	-3.59979	0.000318472	0.00786289	TRAJ9
ENSG00000121690	51.6479	-1.10524	0.388837	-2.84242	0.00447728	0.0389579	DEPDC7
ENSG00000116983	567.355	-1.11749	0.265581	-4.20772	2.58e-05	0.00168588	HPCAL4
ENSG00000141469	122.05	-1.12326	0.360262	-3.11791	0.0018214	0.0220812	SLC14A1
ENSG00000107736	361.556	-1.13244	0.253832	-4.46137	8.14e-06	0.000953093	CDH23
ENSG00000135318	348.755	-1.13954	0.392267	-2.90501	0.0036724	0.0346782	NT5E
ENSG00000280518	166.774	-1.16102	0.291197	-3.98707	6.69e-05	0.00295592
ENSG00000211803	170.532	-1.17324	0.376582	-3.1155	0.00183635	0.0221738	TRAV23DV6
ENSG00000224313	102.502	-1.17327	0.415596	-2.82311	0.00475599	0.0403628	DXO
ENSG00000225682	102.502	-1.17327	0.415596	-2.82311	0.00475599	0.0403628	DXO
ENSG00000234798	102.502	-1.17327	0.415596	-2.82311	0.00475599	0.0403628	DXO
ENSG00000158869	66.7921	-1.20476	0.361901	-3.32899	0.000871615	0.0144108	FCER1G
ENSG00000281763	137.899	-1.20689	0.32282	-3.73857	0.000185068	0.00565907	DHX36
ENSG00000160111	164.144	-1.21207	0.34132	-3.55113	0.000383587	0.00879824	CPAMD8
ENSG00000281123	2392.85	-1.21235	0.260511	-4.65375	3.26e-06	0.000540084	FCGBP
ENSG00000171408	110.009	-1.21795	0.375732	-3.24153	0.00118889	0.0175129	PDE7B
ENSG00000236649	79.6433	-1.26161	0.369784	-3.41174	0.000645498	0.012176	PPT2
ENSG00000160145	112.246	-1.26785	0.28683	-4.42022	9.86e-06	0.00106194	KALRN
ENSG00000154764	261.233	-1.29696	0.277261	-4.67776	2.9e-06	0.000501229	WNT7A
ENSG00000231618	52.5892	-1.32992	0.312334	-4.258	2.06e-05	0.00156446	PPT2
ENSG00000074527	33.4314	-1.34758	0.438264	-3.07481	0.00210637	0.0241658	NTN4
ENSG00000262304	39.0289	-1.35208	0.456751	-2.96021	0.00307431	0.0308739
ENSG00000225590	90.7485	-1.4071	0.365894	-3.84564	0.000120237	0.00432722	VPS52
ENSG00000228425	90.7485	-1.4071	0.365894	-3.84564	0.000120237	0.00432722	VPS52
ENSG00000290365	53.3691	-1.40988	0.451782	-3.12072	0.00180411	0.0219971	HLA-L
ENSG00000206329	51.8821	-1.41182	0.334672	-4.21852	2.46e-05	0.00165222	PPT2
ENSG00000107317	26.3624	-1.44239	0.384888	-3.74757	0.000178559	0.00555735	PTGDS
ENSG00000101230	33.089	-1.45733	0.44041	-3.30903	0.000936199	0.0150946	ISM1
ENSG00000158966	138.981	-1.4661	0.49623	-2.95448	0.00313198	0.0312421	CACHD1
ENSG00000265018	72.8401	-1.48524	0.478013	-3.1071	0.00188931	0.0226459	AGAP12P
ENSG00000154027	486.366	-1.616	0.321911	-5.02001	5.17e-07	0.000170652	AK5
ENSG00000111319	60.3368	-1.62633	0.379103	-4.28993	1.79e-05	0.00150932	SCNN1A
ENSG00000092068	130.523	-1.68068	0.557407	-3.01517	0.00256832	0.0278026	SLC7A8
ENSG00000203710	306.806	-1.75438	0.499088	-3.51517	0.000439477	0.00953569	CR1
ENSG00000206286	325.325	-1.89099	0.536171	-3.52684	0.000420555	0.00928783	VPS52
ENSG00000091129	516.707	-1.96589	0.482688	-4.0728	4.65e-05	0.00233245	NRCAM
[truncated: 15 more rows]
